# Supplementary material for: World Health Organization Estimates of the Relative Contributions of Food to the Burden of Disease Due to Selected Foodborne Hazards: A Structured Expert Elicitation
Source: PLoS One. 2016 Jan 19;11(1):e0145839. doi: 10.1371/journal.pone.0145839 (PMC4718673; doi:10.1371/journal.pone.0145839)
Supplement: S3 File — The Excel file includes a sheet for each hazard. (XLSX) [file pone.0145839.s003.xlsx]

## Sheet: Campylobacter
Expert ID	WHO Sub-region	Exposure route	5th percentile	50th percentile	95th percentile
41	AFR D	Food	0.2	0.4	0.55
41	AFR D	Animal Contact (Domestic and Wild)	0.1	0.15	0.3
41	AFR D	Human to Human Contact	0.1	0.2	0.35
41	AFR D	Water	0.1	0.2	0.3
41	AFR D	Soil	0.04	0.05	0.15
41	AFR D	Other	1e-08	1e-06	1e-05
53	AFR D	Food	0.6	0.7	0.8
53	AFR D	Animal Contact (Domestic and Wild)	0.05	0.08	0.1
53	AFR D	Human to Human Contact	0.03	0.08	0.15
53	AFR D	Water	0.05	0.1	0.25
53	AFR D	Soil	1e-08	0.02	0.03
53	AFR D	Other	0.01	0.02	0.03
59	AFR D	Food	0.3	0.4	0.5
59	AFR D	Animal Contact (Domestic and Wild)	0.2	0.3	0.4
59	AFR D	Human to Human Contact	1e-08	1e-06	1e-05
59	AFR D	Water	0.1	0.15	0.2
59	AFR D	Soil	0.05	0.1	0.15
59	AFR D	Other	1e-08	1e-06	1e-05
60	AFR D	Food	0.6	0.7	0.9
60	AFR D	Animal Contact (Domestic and Wild)	0.05	0.2	0.3
60	AFR D	Human to Human Contact	0.02	0.05	0.1
60	AFR D	Water	0.02	0.05	0.06
60	AFR D	Soil	0.01	0.02	0.03
60	AFR D	Other	0.01	0.02	0.03
62	AFR D	Food	0.7	0.8	0.85
62	AFR D	Animal Contact (Domestic and Wild)	0.08	0.1	0.15
62	AFR D	Human to Human Contact	0.01	0.03	0.05
62	AFR D	Water	0.01	0.05	0.07
62	AFR D	Soil	0.01	0.02	0.05
62	AFR D	Other	1e-08	1e-06	1e-05
89	AFR D	Food	0.2	0.3	0.4
89	AFR D	Animal Contact (Domestic and Wild)	0.2	0.3	0.35
89	AFR D	Human to Human Contact	0.15	0.2	0.4
89	AFR D	Water	0.1	0.15	0.3
89	AFR D	Soil	1e-08	0.05	0.1
89	AFR D	Other	1e-08	0.01	0.02
145	AFR D	Food	0.4	0.65	0.75
145	AFR D	Animal Contact (Domestic and Wild)	0.05	0.1	0.15
145	AFR D	Human to Human Contact	1e-08	1e-06	1e-05
145	AFR D	Water	0.2	0.25	0.35
145	AFR D	Soil	1e-08	1e-06	1e-05
145	AFR D	Other	1e-08	1e-06	1e-05
181	AFR D	Food	0.2	0.4	0.8
181	AFR D	Animal Contact (Domestic and Wild)	0.02	0.1	0.2
181	AFR D	Human to Human Contact	0.05	0.2	0.4
181	AFR D	Water	0.02	0.2	0.5
181	AFR D	Soil	0.02	0.1	0.2
181	AFR D	Other	1e-08	1e-06	0.01
200	AFR D	Food	0.15	0.33	0.45
200	AFR D	Animal Contact (Domestic and Wild)	0.2	0.45	0.55
200	AFR D	Human to Human Contact	1e-08	0.02	0.1
200	AFR D	Water	0.05	0.2	0.4
200	AFR D	Soil	1e-08	0.01	0.06
200	AFR D	Other	1e-08	1e-06	1e-05
202	AFR D	Food	0.65	0.72	0.95
202	AFR D	Animal Contact (Domestic and Wild)	0.02	0.1	0.2
202	AFR D	Human to Human Contact	0.01	0.05	0.1
202	AFR D	Water	0.02	0.1	0.4
202	AFR D	Soil	1e-08	0.01	0.02
202	AFR D	Other	0.01	0.02	0.1
211	AFR D	Food	0.5	0.6	0.9
211	AFR D	Animal Contact (Domestic and Wild)	0.07	0.22	0.3
211	AFR D	Human to Human Contact	0.01	0.03	0.06
211	AFR D	Water	0.05	0.08	0.18
211	AFR D	Soil	1e-08	1e-06	1e-05
211	AFR D	Other	0.03	0.07	0.15
272	AFR D	Food	0.2	0.35	0.6
272	AFR D	Animal Contact (Domestic and Wild)	0.4	0.6	0.8
272	AFR D	Human to Human Contact	1e-08	0.02	0.05
272	AFR D	Water	1e-08	0.01	0.05
272	AFR D	Soil	1e-08	0.02	0.04
272	AFR D	Other	1e-08	1e-06	1e-05
288	AFR D	Food	0.4	0.6	0.95
288	AFR D	Animal Contact (Domestic and Wild)	0.1	0.25	0.4
288	AFR D	Human to Human Contact	0.05	0.15	0.2
288	AFR D	Water	1e-08	1e-06	0.01
288	AFR D	Soil	1e-08	1e-06	0.01
288	AFR D	Other	1e-08	1e-06	0.01
41	AFR E	Food	0.15	0.4	0.6
41	AFR E	Animal Contact (Domestic and Wild)	0.1	0.2	0.4
41	AFR E	Human to Human Contact	0.1	0.15	0.4
41	AFR E	Water	0.1	0.2	0.4
41	AFR E	Soil	0.04	0.05	0.15
41	AFR E	Other	1e-08	1e-06	1e-05
53	AFR E	Food	0.6	0.7	0.8
53	AFR E	Animal Contact (Domestic and Wild)	0.05	0.08	0.1
53	AFR E	Human to Human Contact	0.05	0.08	0.15
53	AFR E	Water	0.05	0.12	0.15
53	AFR E	Soil	1e-08	0.01	0.02
53	AFR E	Other	0.01	0.02	0.03
60	AFR E	Food	0.6	0.7	0.9
60	AFR E	Animal Contact (Domestic and Wild)	0.05	0.2	0.3
60	AFR E	Human to Human Contact	0.02	0.05	0.1
60	AFR E	Water	0.02	0.05	0.06
60	AFR E	Soil	0.01	0.02	0.03
60	AFR E	Other	0.01	0.02	0.03
62	AFR E	Food	0.7	0.75	0.8
62	AFR E	Animal Contact (Domestic and Wild)	0.08	0.15	0.2
62	AFR E	Human to Human Contact	0.01	0.03	0.05
62	AFR E	Water	0.01	0.05	0.07
62	AFR E	Soil	0.01	0.02	0.05
62	AFR E	Other	1e-08	1e-06	1e-05
89	AFR E	Food	0.2	0.3	0.4
89	AFR E	Animal Contact (Domestic and Wild)	0.1	0.2	0.25
89	AFR E	Human to Human Contact	0.2	0.3	0.4
89	AFR E	Water	0.1	0.15	0.3
89	AFR E	Soil	0	0.05	0.1
89	AFR E	Other	1e-08	0.01	0.02
145	AFR E	Food	0.4	0.65	0.75
145	AFR E	Animal Contact (Domestic and Wild)	0.05	0.1	0.15
145	AFR E	Human to Human Contact	1e-08	1e-06	1e-05
145	AFR E	Water	0.2	0.25	0.35
145	AFR E	Soil	1e-08	1e-06	1e-05
145	AFR E	Other	1e-08	1e-06	1e-05
181	AFR E	Food	0.2	0.4	0.8
181	AFR E	Animal Contact (Domestic and Wild)	0.02	0.1	0.2
181	AFR E	Human to Human Contact	0.05	0.2	0.4
181	AFR E	Water	0.02	0.2	0.5
181	AFR E	Soil	0.02	0.1	0.2
181	AFR E	Other	1e-08	1e-06	0.01
200	AFR E	Food	0.15	0.33	0.45
200	AFR E	Animal Contact (Domestic and Wild)	0.2	0.45	0.55
200	AFR E	Human to Human Contact	1e-08	0.02	0.1
200	AFR E	Water	0.05	0.2	0.4
200	AFR E	Soil	1e-08	0.01	0.06
200	AFR E	Other	1e-08	1e-06	1e-05
202	AFR E	Food	0.65	0.72	0.95
202	AFR E	Animal Contact (Domestic and Wild)	0.02	0.1	0.2
202	AFR E	Human to Human Contact	0.01	0.05	0.1
202	AFR E	Water	0.02	0.1	0.4
202	AFR E	Soil	1e-08	0.01	0.02
202	AFR E	Other	0.01	0.02	0.1
211	AFR E	Food	0.5	0.6	0.9
211	AFR E	Animal Contact (Domestic and Wild)	0.07	0.22	0.3
211	AFR E	Human to Human Contact	0.01	0.03	0.06
211	AFR E	Water	0.05	0.08	0.18
211	AFR E	Soil	1e-08	1e-06	1e-05
211	AFR E	Other	0.03	0.07	0.15
272	AFR E	Food	0.2	0.3	0.5
272	AFR E	Animal Contact (Domestic and Wild)	0.4	0.65	0.85
272	AFR E	Human to Human Contact	1e-08	0.02	0.05
272	AFR E	Water	1e-08	0.01	0.05
272	AFR E	Soil	1e-08	0.02	0.04
272	AFR E	Other	1e-08	1e-06	1e-05
288	AFR E	Food	0.4	0.6	0.95
288	AFR E	Animal Contact (Domestic and Wild)	0.1	0.25	0.4
288	AFR E	Human to Human Contact	0.05	0.15	0.2
288	AFR E	Water	1e-08	1e-06	0.01
288	AFR E	Soil	1e-08	1e-06	0.01
288	AFR E	Other	1e-08	1e-06	0.01
25	AMR A	Food	0.05	0.1	0.15
25	AMR A	Animal Contact (Domestic and Wild)	0.5	0.55	0.6
25	AMR A	Human to Human Contact	0.1	0.15	0.2
25	AMR A	Water	0.05	0.1	0.15
25	AMR A	Soil	0.08	0.1	0.15
25	AMR A	Other	1e-08	1e-06	0.01
40	AMR A	Food	0.8	0.87	0.9
40	AMR A	Animal Contact (Domestic and Wild)	0.03	0.04	0.06
40	AMR A	Human to Human Contact	0.02	0.03	0.05
40	AMR A	Water	0.03	0.06	0.09
40	AMR A	Soil	1e-08	1e-06	1e-05
40	AMR A	Other	1e-08	1e-06	1e-05
41	AMR A	Food	0.15	0.5	0.7
41	AMR A	Animal Contact (Domestic and Wild)	0.08	0.2	0.25
41	AMR A	Human to Human Contact	0.03	0.1	0.15
41	AMR A	Water	0.05	0.2	0.3
41	AMR A	Soil	1e-08	1e-06	1e-05
41	AMR A	Other	1e-08	1e-06	1e-05
53	AMR A	Food	0.7	0.9	0.95
53	AMR A	Animal Contact (Domestic and Wild)	0.03	0.06	0.1
53	AMR A	Human to Human Contact	0.01	0.02	0.05
53	AMR A	Water	1e-08	0.01	0.03
53	AMR A	Soil	1e-08	0.01	0.03
53	AMR A	Other	1e-08	1e-06	1e-05
89	AMR A	Food	0.2	0.3	0.4
89	AMR A	Animal Contact (Domestic and Wild)	0.1	0.2	0.3
89	AMR A	Human to Human Contact	0.2	0.3	0.4
89	AMR A	Water	0.05	0.1	0.2
89	AMR A	Soil	0.02	0.05	0.1
89	AMR A	Other	1e-08	0.01	0.02
130	AMR A	Food	0.5	0.75	0.95
130	AMR A	Animal Contact (Domestic and Wild)	0.01	0.1	0.2
130	AMR A	Human to Human Contact	1e-08	0.01	0.05
130	AMR A	Water	0.01	0.15	0.3
130	AMR A	Soil	1e-08	0.01	0.05
130	AMR A	Other	1e-08	1e-06	1e-05
160	AMR A	Food	0.7	0.8	0.9
160	AMR A	Animal Contact (Domestic and Wild)	0.03	0.05	0.07
160	AMR A	Human to Human Contact	1e-08	0.01	0.02
160	AMR A	Water	0.08	0.1	0.12
160	AMR A	Soil	0.03	0.04	0.05
160	AMR A	Other	1e-08	1e-06	0.01
181	AMR A	Food	0.65	0.85	0.98
181	AMR A	Animal Contact (Domestic and Wild)	0.01	0.02	0.1
181	AMR A	Human to Human Contact	0.01	0.1	0.2
181	AMR A	Water	0.01	0.03	0.08
181	AMR A	Soil	0.01	0.02	0.05
181	AMR A	Other	1e-08	1e-06	0.01
188	AMR A	Food	0.7	0.8	0.9
188	AMR A	Animal Contact (Domestic and Wild)	0.02	0.05	0.1
188	AMR A	Human to Human Contact	0.01	0.02	0.05
188	AMR A	Water	0.1	0.2	0.25
188	AMR A	Soil	0.01	0.02	0.05
188	AMR A	Other	1e-08	1e-06	1e-05
193	AMR A	Food	0.55	0.7	0.8
193	AMR A	Animal Contact (Domestic and Wild)	0.08	0.1	0.15
193	AMR A	Human to Human Contact	1e-08	0.01	0.02
193	AMR A	Water	0.12	0.18	0.24
193	AMR A	Soil	1e-08	0.02	0.06
193	AMR A	Other	1e-08	1e-06	1e-05
200	AMR A	Food	0.2	0.45	0.6
200	AMR A	Animal Contact (Domestic and Wild)	0.15	0.33	0.5
200	AMR A	Human to Human Contact	1e-08	0.02	0.1
200	AMR A	Water	0.05	0.2	0.33
200	AMR A	Soil	1e-08	0.02	0.1
200	AMR A	Other	1e-08	1e-06	1e-05
204	AMR A	Food	0.65	0.8	0.85
204	AMR A	Animal Contact (Domestic and Wild)	0.05	0.12	0.2
204	AMR A	Human to Human Contact	1e-08	1e-06	1e-05
204	AMR A	Water	0.05	0.08	0.12
204	AMR A	Soil	1e-08	1e-06	1e-05
204	AMR A	Other	1e-08	1e-06	1e-05
211	AMR A	Food	0.5	0.8	0.9
211	AMR A	Animal Contact (Domestic and Wild)	0.02	0.07	0.1
211	AMR A	Human to Human Contact	1e-08	0.01	0.02
211	AMR A	Water	0.08	0.11	0.17
211	AMR A	Soil	1e-08	0.01	0.02
211	AMR A	Other	1e-08	1e-06	0.01
229	AMR A	Food	0.6	0.75	0.9
229	AMR A	Animal Contact (Domestic and Wild)	0.1	0.2	0.4
229	AMR A	Human to Human Contact	1e-08	0.01	0.05
229	AMR A	Water	1e-08	0.03	0.1
229	AMR A	Soil	1e-08	0.01	0.1
229	AMR A	Other	1e-08	1e-06	1e-05
288	AMR A	Food	0.75	0.85	0.95
288	AMR A	Animal Contact (Domestic and Wild)	0.1	0.14	0.3
288	AMR A	Human to Human Contact	1e-08	0.01	0.02
288	AMR A	Water	1e-08	1e-06	0.01
288	AMR A	Soil	1e-08	1e-06	0.01
288	AMR A	Other	1e-08	1e-06	0.01
25	AMR B	Food	0.15	0.2	0.25
25	AMR B	Animal Contact (Domestic and Wild)	0.4	0.45	0.5
25	AMR B	Human to Human Contact	0.02	0.05	0.1
25	AMR B	Water	0.1	0.15	0.2
25	AMR B	Soil	0.1	0.15	0.2
25	AMR B	Other	1e-08	1e-06	0.01
33	AMR B	Food	0.4	0.6	0.8
33	AMR B	Animal Contact (Domestic and Wild)	0.1	0.18	0.25
33	AMR B	Human to Human Contact	0.02	0.05	0.08
33	AMR B	Water	0.06	0.15	0.2
33	AMR B	Soil	1e-08	1e-06	1e-05
33	AMR B	Other	1e-08	1e-06	1e-05
40	AMR B	Food	0.8	0.82	0.95
40	AMR B	Animal Contact (Domestic and Wild)	0.04	0.06	0.09
40	AMR B	Human to Human Contact	0.03	0.04	0.06
40	AMR B	Water	0.04	0.08	0.1
40	AMR B	Soil	1e-08	1e-06	1e-05
40	AMR B	Other	1e-08	1e-06	1e-05
41	AMR B	Food	0.15	0.5	0.75
41	AMR B	Animal Contact (Domestic and Wild)	0.05	0.1	0.35
41	AMR B	Human to Human Contact	0.1	0.15	0.45
41	AMR B	Water	0.1	0.2	0.3
41	AMR B	Soil	0.04	0.05	0.15
41	AMR B	Other	1e-08	1e-06	1e-05
53	AMR B	Food	0.6	0.8	0.85
53	AMR B	Animal Contact (Domestic and Wild)	0.03	0.05	0.1
53	AMR B	Human to Human Contact	0.03	0.06	0.08
53	AMR B	Water	0.02	0.05	0.07
53	AMR B	Soil	1e-08	0.02	0.03
53	AMR B	Other	0.01	0.02	0.03
89	AMR B	Food	0.3	0.4	0.5
89	AMR B	Animal Contact (Domestic and Wild)	0.05	0.1	0.2
89	AMR B	Human to Human Contact	0.1	0.2	0.3
89	AMR B	Water	0.1	0.2	0.3
89	AMR B	Soil	0.05	0.1	0.15
89	AMR B	Other	1e-08	0.01	0.02
145	AMR B	Food	0.4	0.6	0.75
145	AMR B	Animal Contact (Domestic and Wild)	0.02	0.04	0.07
145	AMR B	Human to Human Contact	1e-08	1e-06	1e-05
145	AMR B	Water	0.3	0.35	0.4
145	AMR B	Soil	1e-08	1e-06	1e-05
145	AMR B	Other	1e-08	1e-06	1e-05
181	AMR B	Food	0.2	0.55	0.8
181	AMR B	Animal Contact (Domestic and Wild)	0.02	0.1	0.2
181	AMR B	Human to Human Contact	0.05	0.2	0.4
181	AMR B	Water	0.02	0.1	0.3
181	AMR B	Soil	0.02	0.05	0.1
181	AMR B	Other	1e-08	1e-06	0.01
188	AMR B	Food	0.7	0.8	0.85
188	AMR B	Animal Contact (Domestic and Wild)	0.025	0.05	0.07
188	AMR B	Human to Human Contact	1e-08	1e-06	1e-05
188	AMR B	Water	0.15	0.2	0.25
188	AMR B	Soil	1e-08	1e-06	1e-05
188	AMR B	Other	1e-08	1e-06	1e-05
200	AMR B	Food	0.15	0.35	0.5
200	AMR B	Animal Contact (Domestic and Wild)	0.15	0.33	0.5
200	AMR B	Human to Human Contact	1e-08	0.02	0.1
200	AMR B	Water	0.05	0.15	0.38
200	AMR B	Soil	1e-08	0.01	0.06
200	AMR B	Other	1e-08	1e-06	1e-05
202	AMR B	Food	0.7	0.8	0.95
202	AMR B	Animal Contact (Domestic and Wild)	0.02	0.1	0.2
202	AMR B	Human to Human Contact	0.01	0.02	0.1
202	AMR B	Water	0.02	0.05	0.15
202	AMR B	Soil	1e-08	0.01	0.02
202	AMR B	Other	0.01	0.02	0.1
211	AMR B	Food	0.6	0.7	0.9
211	AMR B	Animal Contact (Domestic and Wild)	0.07	0.12	0.2
211	AMR B	Human to Human Contact	0.01	0.03	0.06
211	AMR B	Water	0.05	0.08	0.18
211	AMR B	Soil	1e-08	1e-06	1e-05
211	AMR B	Other	0.03	0.07	0.15
229	AMR B	Food	0.47	0.67	0.87
229	AMR B	Animal Contact (Domestic and Wild)	0.1	0.254942	0.45
229	AMR B	Human to Human Contact	1e-08	0.005	0.01
229	AMR B	Water	0.01	0.0569636	0.15
229	AMR B	Soil	1e-08	0.01	0.05
229	AMR B	Other	1e-08	1e-06	1e-05
272	AMR B	Food	0.35	0.6	0.75
272	AMR B	Animal Contact (Domestic and Wild)	0.15	0.35	0.65
272	AMR B	Human to Human Contact	1e-08	0.01	0.03
272	AMR B	Water	1e-08	0.02	0.05
272	AMR B	Soil	1e-08	0.02	0.04
272	AMR B	Other	1e-08	1e-06	1e-05
288	AMR B	Food	0.4	0.7	0.95
288	AMR B	Animal Contact (Domestic and Wild)	0.1	0.2	0.4
288	AMR B	Human to Human Contact	0.05	0.1	0.2
288	AMR B	Water	1e-08	1e-06	0.01
288	AMR B	Soil	1e-08	1e-06	0.01
288	AMR B	Other	1e-08	1e-06	0.01
25	AMR D	Food	0.25	0.3	0.35
25	AMR D	Animal Contact (Domestic and Wild)	0.3	0.35	0.4
25	AMR D	Human to Human Contact	0.08	0.1	0.15
25	AMR D	Water	0.1	0.15	0.2
25	AMR D	Soil	0.08	0.1	0.15
25	AMR D	Other	1e-08	1e-06	0.01
33	AMR D	Food	0.35	0.55	0.7
33	AMR D	Animal Contact (Domestic and Wild)	0.12	0.22	0.34
33	AMR D	Human to Human Contact	0.02	0.05	0.08
33	AMR D	Water	0.09	0.18	0.27
33	AMR D	Soil	1e-08	1e-06	1e-05
33	AMR D	Other	1e-08	1e-06	1e-05
40	AMR D	Food	0.8	0.81	0.95
40	AMR D	Animal Contact (Domestic and Wild)	0.04	0.06	0.09
40	AMR D	Human to Human Contact	0.03	0.04	0.06
40	AMR D	Water	0.04	0.09	0.12
40	AMR D	Soil	1e-08	1e-06	1e-05
40	AMR D	Other	1e-08	1e-06	1e-05
41	AMR D	Food	0.2	0.5	0.75
41	AMR D	Animal Contact (Domestic and Wild)	0.1	0.15	0.5
41	AMR D	Human to Human Contact	0.05	0.1	0.35
41	AMR D	Water	0.1	0.2	0.45
41	AMR D	Soil	0.04	0.05	0.3
41	AMR D	Other	1e-08	1e-06	1e-05
53	AMR D	Food	0.5	0.7	0.8
53	AMR D	Animal Contact (Domestic and Wild)	0.05	0.15	0.2
53	AMR D	Human to Human Contact	0.05	0.06	0.1
53	AMR D	Water	0.03	0.05	0.07
53	AMR D	Soil	1e-08	0.02	0.03
53	AMR D	Other	0.01	0.02	0.03
89	AMR D	Food	0.3	0.4	0.5
89	AMR D	Animal Contact (Domestic and Wild)	0.05	0.1	0.2
89	AMR D	Human to Human Contact	0.1	0.2	0.3
89	AMR D	Water	0.1	0.2	0.3
89	AMR D	Soil	0.05	0.1	0.15
89	AMR D	Other	1e-08	0.01	0.02
145	AMR D	Food	0.4	0.5	0.65
145	AMR D	Animal Contact (Domestic and Wild)	0.04	0.06	0.09
145	AMR D	Human to Human Contact	1e-08	1e-06	1e-05
145	AMR D	Water	0.2	0.4	0.5
145	AMR D	Soil	1e-08	1e-06	1e-05
145	AMR D	Other	1e-08	1e-06	1e-05
181	AMR D	Food	0.2	0.4	0.8
181	AMR D	Animal Contact (Domestic and Wild)	0.02	0.1	0.2
181	AMR D	Human to Human Contact	0.05	0.2	0.4
181	AMR D	Water	0.02	0.2	0.3
181	AMR D	Soil	0.02	0.1	0.15
181	AMR D	Other	1e-08	1e-06	0.01
188	AMR D	Food	0.7	0.75	0.8
188	AMR D	Animal Contact (Domestic and Wild)	0.02	0.07	0.1
188	AMR D	Human to Human Contact	1e-08	1e-06	1e-05
188	AMR D	Water	0.1	0.2	0.25
188	AMR D	Soil	1e-08	1e-06	1e-05
188	AMR D	Other	1e-08	1e-06	1e-05
200	AMR D	Food	0.15	0.38	0.5
200	AMR D	Animal Contact (Domestic and Wild)	0.15	0.4	0.5
200	AMR D	Human to Human Contact	1e-08	0.02	0.1
200	AMR D	Water	0.05	0.2	0.35
200	AMR D	Soil	1e-08	0.01	0.06
200	AMR D	Other	1e-08	1e-06	1e-05
202	AMR D	Food	0.65	0.73	0.95
202	AMR D	Animal Contact (Domestic and Wild)	0.02	0.09	0.2
202	AMR D	Human to Human Contact	0.01	0.05	0.1
202	AMR D	Water	0.02	0.1	0.4
202	AMR D	Soil	1e-08	0.01	0.02
202	AMR D	Other	0.01	0.02	0.1
211	AMR D	Food	0.6	0.7	0.9
211	AMR D	Animal Contact (Domestic and Wild)	0.07	0.12	0.2
211	AMR D	Human to Human Contact	0.01	0.03	0.06
211	AMR D	Water	0.05	0.08	0.18
211	AMR D	Soil	1e-08	1e-06	1e-05
211	AMR D	Other	0.03	0.07	0.15
229	AMR D	Food	0.25	0.43	0.7
229	AMR D	Animal Contact (Domestic and Wild)	0.2	0.387681	0.6
229	AMR D	Human to Human Contact	1e-08	0.005	0.01
229	AMR D	Water	0.05	0.16664	0.3
229	AMR D	Soil	1e-08	0.01	0.05
229	AMR D	Other	1e-08	1e-06	1e-05
272	AMR D	Food	0.35	0.6	0.75
272	AMR D	Animal Contact (Domestic and Wild)	0.15	0.35	0.65
272	AMR D	Human to Human Contact	1e-08	0.01	0.03
272	AMR D	Water	1e-08	0.02	0.05
272	AMR D	Soil	1e-08	0.02	0.04
272	AMR D	Other	1e-08	1e-06	1e-05
288	AMR D	Food	0.4	0.6	0.95
288	AMR D	Animal Contact (Domestic and Wild)	0.1	0.25	0.4
288	AMR D	Human to Human Contact	0.05	0.15	0.2
288	AMR D	Water	1e-08	1e-06	0.01
288	AMR D	Soil	1e-08	1e-06	0.01
288	AMR D	Other	1e-08	1e-06	0.01
41	EMR B	Food	0.2	0.4	0.65
41	EMR B	Animal Contact (Domestic and Wild)	0.1	0.15	0.4
41	EMR B	Human to Human Contact	0.05	0.2	0.6
41	EMR B	Water	0.1	0.15	0.45
41	EMR B	Soil	0.05	0.1	0.3
41	EMR B	Other	1e-08	1e-06	1e-05
53	EMR B	Food	0.6	0.8	0.9
53	EMR B	Animal Contact (Domestic and Wild)	0.05	0.1	0.2
53	EMR B	Human to Human Contact	0.02	0.03	0.1
53	EMR B	Water	0.02	0.03	0.05
53	EMR B	Soil	1e-08	0.02	0.03
53	EMR B	Other	0.01	0.02	0.03
60	EMR B	Food	0.6	0.8	0.9
60	EMR B	Animal Contact (Domestic and Wild)	0.05	0.1	0.25
60	EMR B	Human to Human Contact	0.02	0.05	0.06
60	EMR B	Water	0.01	0.02	0.05
60	EMR B	Soil	0.01	0.02	0.03
60	EMR B	Other	0.01	0.02	0.03
89	EMR B	Food	0.3	0.4	0.5
89	EMR B	Animal Contact (Domestic and Wild)	0.05	0.1	0.2
89	EMR B	Human to Human Contact	0.1	0.2	0.3
89	EMR B	Water	0.1	0.2	0.4
89	EMR B	Soil	0.05	0.1	0.2
89	EMR B	Other	1e-08	0.01	0.02
145	EMR B	Food	0.35	0.5	0.65
145	EMR B	Animal Contact (Domestic and Wild)	0.08	0.1	0.12
145	EMR B	Human to Human Contact	1e-08	1e-06	1e-05
145	EMR B	Water	0.3	0.4	0.5
145	EMR B	Soil	1e-08	1e-06	1e-05
145	EMR B	Other	1e-08	1e-06	1e-05
181	EMR B	Food	0.2	0.55	0.8
181	EMR B	Animal Contact (Domestic and Wild)	0.02	0.05	0.2
181	EMR B	Human to Human Contact	0.05	0.15	0.4
181	EMR B	Water	0.02	0.2	0.3
181	EMR B	Soil	0.02	0.05	0.15
181	EMR B	Other	1e-08	1e-06	0.01
200	EMR B	Food	0.15	0.45	0.55
200	EMR B	Animal Contact (Domestic and Wild)	0.2	0.33	0.5
200	EMR B	Human to Human Contact	1e-08	0.02	0.1
200	EMR B	Water	0.05	0.2	0.38
200	EMR B	Soil	1e-08	0.01	0.06
200	EMR B	Other	1e-08	1e-06	1e-05
202	EMR B	Food	0.65	0.8	0.95
202	EMR B	Animal Contact (Domestic and Wild)	0.02	0.07	0.2
202	EMR B	Human to Human Contact	0.01	0.05	0.1
202	EMR B	Water	0.02	0.05	0.4
202	EMR B	Soil	1e-08	0.01	0.02
202	EMR B	Other	0.01	0.02	0.1
211	EMR B	Food	0.6	0.7	0.9
211	EMR B	Animal Contact (Domestic and Wild)	0.07	0.12	0.2
211	EMR B	Human to Human Contact	0.01	0.03	0.06
211	EMR B	Water	0.05	0.08	0.18
211	EMR B	Soil	1e-08	1e-06	1e-05
211	EMR B	Other	0.03	0.07	0.15
272	EMR B	Food	0.3	0.55	0.75
272	EMR B	Animal Contact (Domestic and Wild)	0.2	0.4	0.65
272	EMR B	Human to Human Contact	1e-08	0.01	0.03
272	EMR B	Water	1e-08	0.02	0.05
272	EMR B	Soil	1e-08	0.02	0.04
272	EMR B	Other	1e-08	1e-06	1e-05
288	EMR B	Food	0.4	0.7	0.95
288	EMR B	Animal Contact (Domestic and Wild)	0.1	0.2	0.4
288	EMR B	Human to Human Contact	0.05	0.1	0.2
288	EMR B	Water	1e-08	1e-06	0.01
288	EMR B	Soil	1e-08	1e-06	0.01
288	EMR B	Other	1e-08	1e-06	0.01
41	EMR D	Food	0.2	0.5	0.75
41	EMR D	Animal Contact (Domestic and Wild)	0.05	0.1	0.3
41	EMR D	Human to Human Contact	0.05	0.1	0.3
41	EMR D	Water	0.1	0.15	0.45
41	EMR D	Soil	0.1	0.15	0.45
41	EMR D	Other	1e-08	1e-06	1e-05
53	EMR D	Food	0.6	0.8	0.9
53	EMR D	Animal Contact (Domestic and Wild)	0.05	0.1	0.2
53	EMR D	Human to Human Contact	0.03	0.05	0.1
53	EMR D	Water	0.02	0.03	0.05
53	EMR D	Soil	1e-08	0.02	0.03
53	EMR D	Other	0.01	0.02	0.03
60	EMR D	Food	0.6	0.8	0.9
60	EMR D	Animal Contact (Domestic and Wild)	0.05	0.1	0.25
60	EMR D	Human to Human Contact	0.02	0.05	0.06
60	EMR D	Water	0.01	0.02	0.05
60	EMR D	Soil	0.01	0.02	0.03
60	EMR D	Other	0.01	0.02	0.03
89	EMR D	Food	0.3	0.4	0.5
89	EMR D	Animal Contact (Domestic and Wild)	0.05	0.1	0.2
89	EMR D	Human to Human Contact	0.1	0.2	0.3
89	EMR D	Water	0.1	0.2	0.4
89	EMR D	Soil	0.05	0.1	0.2
89	EMR D	Other	1e-08	0.01	0.02
145	EMR D	Food	0.6	0.65	0.7
145	EMR D	Animal Contact (Domestic and Wild)	0.01	0.05	0.09
145	EMR D	Human to Human Contact	1e-08	1e-06	1e-05
145	EMR D	Water	0.2	0.3	0.4
145	EMR D	Soil	1e-08	1e-06	1e-05
145	EMR D	Other	1e-08	1e-06	1e-05
181	EMR D	Food	0.2	0.5	0.8
181	EMR D	Animal Contact (Domestic and Wild)	0.02	0.05	0.2
181	EMR D	Human to Human Contact	0.05	0.15	0.4
181	EMR D	Water	0.02	0.25	0.3
181	EMR D	Soil	0.02	0.05	0.15
181	EMR D	Other	1e-08	1e-06	0.01
200	EMR D	Food	0.15	0.33	0.45
200	EMR D	Animal Contact (Domestic and Wild)	0.2	0.4	0.55
200	EMR D	Human to Human Contact	1e-08	0.02	0.1
200	EMR D	Water	0.05	0.25	0.4
200	EMR D	Soil	1e-08	0.01	0.06
200	EMR D	Other	1e-08	1e-06	1e-05
202	EMR D	Food	0.65	0.72	0.95
202	EMR D	Animal Contact (Domestic and Wild)	0.02	0.1	0.2
202	EMR D	Human to Human Contact	0.01	0.05	0.1
202	EMR D	Water	0.02	0.1	0.4
202	EMR D	Soil	1e-08	0.01	0.02
202	EMR D	Other	0.01	0.02	0.1
211	EMR D	Food	0.6	0.7	0.9
211	EMR D	Animal Contact (Domestic and Wild)	0.07	0.12	0.2
211	EMR D	Human to Human Contact	0.01	0.03	0.06
211	EMR D	Water	0.05	0.08	0.18
211	EMR D	Soil	1e-08	1e-06	1e-05
211	EMR D	Other	0.03	0.07	0.15
272	EMR D	Food	0.25	0.45	0.6
272	EMR D	Animal Contact (Domestic and Wild)	0.2	0.5	0.65
272	EMR D	Human to Human Contact	1e-08	0.01	0.03
272	EMR D	Water	1e-08	0.02	0.05
272	EMR D	Soil	1e-08	0.02	0.04
272	EMR D	Other	1e-08	1e-06	1e-05
288	EMR D	Food	0.4	0.6	0.95
288	EMR D	Animal Contact (Domestic and Wild)	0.1	0.25	0.4
288	EMR D	Human to Human Contact	0.05	0.15	0.2
288	EMR D	Water	1e-08	1e-06	0.01
288	EMR D	Soil	1e-08	1e-06	0.01
288	EMR D	Other	1e-08	1e-06	0.01
19	EUR A	Food	0.5	0.7	0.9
19	EUR A	Animal Contact (Domestic and Wild)	0.05	0.08	0.15
19	EUR A	Human to Human Contact	0.02	0.05	0.1
19	EUR A	Water	0.05	0.15	0.25
19	EUR A	Soil	1e-08	0.02	0.05
19	EUR A	Other	1e-08	1e-06	1e-05
41	EUR A	Food	0.13	0.5	0.71
41	EUR A	Animal Contact (Domestic and Wild)	0.04	0.1	0.16
41	EUR A	Human to Human Contact	0.08	0.1	0.2
41	EUR A	Water	0.08	0.3	0.35
41	EUR A	Soil	1e-08	1e-06	1e-05
41	EUR A	Other	1e-08	1e-06	1e-05
53	EUR A	Food	0.7	0.85	0.95
53	EUR A	Animal Contact (Domestic and Wild)	0.05	0.09	0.1
53	EUR A	Human to Human Contact	0.02	0.03	0.05
53	EUR A	Water	1e-08	0.02	0.03
53	EUR A	Soil	1e-08	0.01	0.03
53	EUR A	Other	1e-08	1e-06	1e-05
89	EUR A	Food	0.3	0.5	0.6
89	EUR A	Animal Contact (Domestic and Wild)	0.1	0.2	0.3
89	EUR A	Human to Human Contact	0.05	0.1	0.2
89	EUR A	Water	0.02	0.05	0.1
89	EUR A	Soil	0.02	0.05	0.1
89	EUR A	Other	1e-08	0.01	0.02
130	EUR A	Food	0.5	0.75	0.95
130	EUR A	Animal Contact (Domestic and Wild)	0.01	0.1	0.2
130	EUR A	Human to Human Contact	1e-08	0.01	0.05
130	EUR A	Water	0.01	0.15	0.3
130	EUR A	Soil	1e-08	0.01	0.05
130	EUR A	Other	1e-08	1e-06	1e-05
134	EUR A	Food	0.35	0.67	0.85
134	EUR A	Animal Contact (Domestic and Wild)	0.01	0.05	0.15
134	EUR A	Human to Human Contact	0.01	0.05	0.2
134	EUR A	Water	0.02	0.14	0.25
134	EUR A	Soil	0.02	0.04	0.1
134	EUR A	Other	0.02	0.05	0.15
136	EUR A	Food	0.35	0.48	0.55
136	EUR A	Animal Contact (Domestic and Wild)	0.3	0.35	0.45
136	EUR A	Human to Human Contact	0.01	0.1	0.15
136	EUR A	Water	0.01	0.05	0.09
136	EUR A	Soil	0.01	0.02	0.05
136	EUR A	Other	1e-08	1e-06	0.05
147	EUR A	Food	0.7	0.8	0.9
147	EUR A	Animal Contact (Domestic and Wild)	0.03	0.05	0.06
147	EUR A	Human to Human Contact	0.03	0.05	0.06
147	EUR A	Water	0.03	0.05	0.06
147	EUR A	Soil	0.01	0.02	0.03
147	EUR A	Other	1e-08	1e-06	1e-05
160	EUR A	Food	0.5	0.6	0.7
160	EUR A	Animal Contact (Domestic and Wild)	0.03	0.1	0.12
160	EUR A	Human to Human Contact	1e-08	0.01	0.02
160	EUR A	Water	0.1	0.2	0.25
160	EUR A	Soil	0.05	0.09	0.12
160	EUR A	Other	1e-08	1e-06	0.01
168	EUR A	Food	0.35	0.6	0.8
168	EUR A	Animal Contact (Domestic and Wild)	0.01	0.03	0.05
168	EUR A	Human to Human Contact	1e-08	1e-06	1e-05
168	EUR A	Water	0.2	0.35	0.5
168	EUR A	Soil	1e-08	0.02	0.05
168	EUR A	Other	1e-08	1e-06	1e-05
181	EUR A	Food	0.65	0.85	0.98
181	EUR A	Animal Contact (Domestic and Wild)	0.01	0.02	0.1
181	EUR A	Human to Human Contact	0.01	0.1	0.2
181	EUR A	Water	0.01	0.03	0.08
181	EUR A	Soil	0.01	0.02	0.05
181	EUR A	Other	1e-08	1e-06	0.01
185	EUR A	Food	0.5	0.65	0.8
185	EUR A	Animal Contact (Domestic and Wild)	0.05	0.1	0.15
185	EUR A	Human to Human Contact	0.05	0.1	0.15
185	EUR A	Water	0.01	0.1	0.19
185	EUR A	Soil	0.01	0.02	0.03
185	EUR A	Other	1e-08	1e-06	1e-05
193	EUR A	Food	0.6	0.8	0.85
193	EUR A	Animal Contact (Domestic and Wild)	0.08	0.15	0.2
193	EUR A	Human to Human Contact	1e-08	0.01	0.02
193	EUR A	Water	0.02	0.04	0.1
193	EUR A	Soil	1e-08	0.01	0.06
193	EUR A	Other	1e-08	1e-06	1e-05
204	EUR A	Food	0.75	0.85	0.9
204	EUR A	Animal Contact (Domestic and Wild)	0.05	0.12	0.2
204	EUR A	Human to Human Contact	1e-08	1e-06	1e-05
204	EUR A	Water	0.01	0.03	0.08
204	EUR A	Soil	1e-08	1e-06	1e-05
204	EUR A	Other	1e-08	1e-06	1e-05
288	EUR A	Food	0.7	0.8	0.95
288	EUR A	Animal Contact (Domestic and Wild)	0.1	0.19	0.3
288	EUR A	Human to Human Contact	1e-08	0.01	0.02
288	EUR A	Water	1e-08	1e-06	0.01
288	EUR A	Soil	1e-08	1e-06	0.01
288	EUR A	Other	1e-08	1e-06	0.01
19	EUR B	Food	0.5	0.7	0.9
19	EUR B	Animal Contact (Domestic and Wild)	0.05	0.08	0.15
19	EUR B	Human to Human Contact	0.02	0.05	0.15
19	EUR B	Water	0.05	0.15	0.2
19	EUR B	Soil	1e-08	0.02	0.05
19	EUR B	Other	1e-08	1e-06	1e-05
41	EUR B	Food	0.1	0.45	0.7
41	EUR B	Animal Contact (Domestic and Wild)	0.1	0.15	0.45
41	EUR B	Human to Human Contact	0.1	0.15	0.4
41	EUR B	Water	0.15	0.2	0.45
41	EUR B	Soil	0.04	0.05	0.15
41	EUR B	Other	1e-08	1e-06	1e-05
53	EUR B	Food	0.5	0.75	0.8
53	EUR B	Animal Contact (Domestic and Wild)	0.05	0.15	0.25
53	EUR B	Human to Human Contact	0.03	0.04	0.1
53	EUR B	Water	0.02	0.03	0.05
53	EUR B	Soil	1e-08	0.02	0.03
53	EUR B	Other	1e-08	0.01	0.02
89	EUR B	Food	0.3	0.5	0.6
89	EUR B	Animal Contact (Domestic and Wild)	0.05	0.1	0.2
89	EUR B	Human to Human Contact	0.1	0.2	0.25
89	EUR B	Water	0.1	0.2	0.25
89	EUR B	Soil	1e-08	0.01	0.02
89	EUR B	Other	1e-08	0.01	0.02
130	EUR B	Food	0.5	0.65	0.95
130	EUR B	Animal Contact (Domestic and Wild)	0.01	0.15	0.3
130	EUR B	Human to Human Contact	1e-08	0.01	0.05
130	EUR B	Water	0.01	0.2	0.3
130	EUR B	Soil	1e-08	0.01	0.05
130	EUR B	Other	1e-08	1e-06	1e-05
145	EUR B	Food	0.5	0.6	0.7
145	EUR B	Animal Contact (Domestic and Wild)	0.01	0.05	0.09
145	EUR B	Human to Human Contact	1e-08	1e-06	1e-05
145	EUR B	Water	0.25	0.35	0.4
145	EUR B	Soil	1e-08	1e-06	1e-05
145	EUR B	Other	1e-08	1e-06	1e-05
147	EUR B	Food	0.6	0.7	0.8
147	EUR B	Animal Contact (Domestic and Wild)	0.03	0.1	0.15
147	EUR B	Human to Human Contact	0.03	0.05	0.06
147	EUR B	Water	0.03	0.1	0.15
147	EUR B	Soil	0.01	0.05	0.1
147	EUR B	Other	1e-08	1e-06	1e-05
168	EUR B	Food	0.25	0.45	0.7
168	EUR B	Animal Contact (Domestic and Wild)	0.01	0.03	0.05
168	EUR B	Human to Human Contact	1e-08	0.01	0.02
168	EUR B	Water	0.2	0.5	0.7
168	EUR B	Soil	1e-08	0.01	0.02
168	EUR B	Other	1e-08	1e-06	1e-05
181	EUR B	Food	0.2	0.65	0.8
181	EUR B	Animal Contact (Domestic and Wild)	0.02	0.05	0.2
181	EUR B	Human to Human Contact	0.05	0.15	0.4
181	EUR B	Water	0.02	0.1	0.3
181	EUR B	Soil	0.02	0.05	0.15
181	EUR B	Other	1e-08	1e-06	0.01
185	EUR B	Food	0.6	0.75	0.9
185	EUR B	Animal Contact (Domestic and Wild)	0.05	0.1	0.15
185	EUR B	Human to Human Contact	0.01	0.05	0.09
185	EUR B	Water	1e-08	0.05	0.1
185	EUR B	Soil	1e-08	0.02	0.04
185	EUR B	Other	1e-08	1e-06	1e-05
202	EUR B	Food	0.7	0.8	0.95
202	EUR B	Animal Contact (Domestic and Wild)	0.02	0.1	0.2
202	EUR B	Human to Human Contact	0.01	0.02	0.1
202	EUR B	Water	0.02	0.05	0.4
202	EUR B	Soil	1e-08	0.01	0.02
202	EUR B	Other	0.01	0.02	0.1
272	EUR B	Food	0.3	0.55	0.75
272	EUR B	Animal Contact (Domestic and Wild)	0.2	0.4	0.65
272	EUR B	Human to Human Contact	1e-08	0.01	0.03
272	EUR B	Water	1e-08	0.02	0.05
272	EUR B	Soil	1e-08	0.02	0.04
272	EUR B	Other	1e-08	1e-06	1e-05
288	EUR B	Food	0.4	0.7	0.95
288	EUR B	Animal Contact (Domestic and Wild)	0.1	0.2	0.4
288	EUR B	Human to Human Contact	0.05	0.1	0.2
288	EUR B	Water	1e-08	1e-06	0.01
288	EUR B	Soil	1e-08	1e-06	0.01
288	EUR B	Other	1e-08	1e-06	0.01
19	EUR C	Food	0.4	0.6	0.8
19	EUR C	Animal Contact (Domestic and Wild)	0.05	0.15	0.25
19	EUR C	Human to Human Contact	0.02	0.05	0.15
19	EUR C	Water	0.05	0.18	0.3
19	EUR C	Soil	1e-08	0.02	0.05
19	EUR C	Other	1e-08	1e-06	1e-05
41	EUR C	Food	0.1	0.5	0.7
41	EUR C	Animal Contact (Domestic and Wild)	0.05	0.1	0.3
41	EUR C	Human to Human Contact	0.05	0.15	0.45
41	EUR C	Water	0.05	0.15	0.45
41	EUR C	Soil	0.05	0.1	0.3
41	EUR C	Other	1e-08	1e-06	1e-05
53	EUR C	Food	0.5	0.75	0.8
53	EUR C	Animal Contact (Domestic and Wild)	0.05	0.15	0.2
53	EUR C	Human to Human Contact	0.03	0.04	0.1
53	EUR C	Water	0.02	0.03	0.05
53	EUR C	Soil	1e-08	0.02	0.03
53	EUR C	Other	1e-08	0.01	0.02
89	EUR C	Food	0.3	0.5	0.6
89	EUR C	Animal Contact (Domestic and Wild)	0.05	0.1	0.2
89	EUR C	Human to Human Contact	0.1	0.2	0.25
89	EUR C	Water	0.1	0.2	0.25
89	EUR C	Soil	1e-08	0.01	0.02
89	EUR C	Other	1e-08	0.01	0.02
130	EUR C	Food	0.5	0.65	0.95
130	EUR C	Animal Contact (Domestic and Wild)	0.01	0.15	0.3
130	EUR C	Human to Human Contact	0.001	0.01	0.05
130	EUR C	Water	0.01	0.2	0.3
130	EUR C	Soil	1e-08	0.01	0.05
130	EUR C	Other	1e-08	1e-06	1e-05
145	EUR C	Food	0.6	0.7	0.8
145	EUR C	Animal Contact (Domestic and Wild)	1e-08	1e-06	1e-05
145	EUR C	Human to Human Contact	1e-08	1e-06	1e-05
145	EUR C	Water	0.15	0.3	0.4
145	EUR C	Soil	1e-08	1e-06	1e-05
145	EUR C	Other	1e-08	1e-06	1e-05
147	EUR C	Food	0.6	0.7	0.8
147	EUR C	Animal Contact (Domestic and Wild)	0.03	0.1	0.15
147	EUR C	Human to Human Contact	0.03	0.05	0.06
147	EUR C	Water	0.03	0.1	0.15
147	EUR C	Soil	0.01	0.05	0.1
147	EUR C	Other	1e-08	1e-06	1e-05
168	EUR C	Food	0.25	0.45	0.6
168	EUR C	Animal Contact (Domestic and Wild)	0.01	0.03	0.05
168	EUR C	Human to Human Contact	1e-08	0.01	0.02
168	EUR C	Water	0.3	0.5	0.65
168	EUR C	Soil	1e-08	0.01	0.02
168	EUR C	Other	1e-08	1e-06	1e-05
181	EUR C	Food	0.2	0.65	0.8
181	EUR C	Animal Contact (Domestic and Wild)	0.02	0.05	0.2
181	EUR C	Human to Human Contact	0.05	0.15	0.4
181	EUR C	Water	0.02	0.1	0.3
181	EUR C	Soil	0.02	0.05	0.15
181	EUR C	Other	1e-08	1e-06	0.01
185	EUR C	Food	0.65	0.8	0.95
185	EUR C	Animal Contact (Domestic and Wild)	1e-08	0.1	0.2
185	EUR C	Human to Human Contact	0.05	0.1	0.15
185	EUR C	Water	1e-08	0.02	0.04
185	EUR C	Soil	1e-08	1e-06	1e-05
185	EUR C	Other	1e-08	1e-06	1e-05
202	EUR C	Food	0.75	0.85	0.95
202	EUR C	Animal Contact (Domestic and Wild)	0.03	0.07	0.1
202	EUR C	Human to Human Contact	0.02	0.04	0.1
202	EUR C	Water	0.01	0.02	0.05
202	EUR C	Soil	1e-08	0.01	0.02
202	EUR C	Other	1e-08	0.01	0.05
272	EUR C	Food	0.25	0.45	0.6
272	EUR C	Animal Contact (Domestic and Wild)	0.2	0.5	0.65
272	EUR C	Human to Human Contact	1e-08	0.01	0.03
272	EUR C	Water	1e-08	0.02	0.05
272	EUR C	Soil	1e-08	0.02	0.04
272	EUR C	Other	1e-08	1e-06	1e-05
288	EUR C	Food	0.4	0.7	0.95
288	EUR C	Animal Contact (Domestic and Wild)	0.1	0.2	0.4
288	EUR C	Human to Human Contact	0.05	0.1	0.2
288	EUR C	Water	1e-08	1e-06	0.01
288	EUR C	Soil	1e-08	1e-06	0.01
288	EUR C	Other	1e-08	1e-06	0.01
10	SEAR B	Food	0.6	0.8	0.9
10	SEAR B	Animal Contact (Domestic and Wild)	0.01	0.03	0.05
10	SEAR B	Human to Human Contact	0.01	0.05	0.1
10	SEAR B	Water	0.05	0.1	0.15
10	SEAR B	Soil	1e-08	0.02	0.05
10	SEAR B	Other	1e-08	1e-06	0.02
41	SEAR B	Food	0.2	0.5	0.75
41	SEAR B	Animal Contact (Domestic and Wild)	0.05	0.15	0.4
41	SEAR B	Human to Human Contact	0.1	0.15	0.4
41	SEAR B	Water	0.05	0.1	0.35
41	SEAR B	Soil	0.05	0.1	0.35
41	SEAR B	Other	1e-08	1e-06	1e-05
53	SEAR B	Food	0.6	0.7	0.8
53	SEAR B	Animal Contact (Domestic and Wild)	0.05	0.15	0.2
53	SEAR B	Human to Human Contact	0.05	0.08	0.15
53	SEAR B	Water	0.02	0.03	0.05
53	SEAR B	Soil	1e-08	0.02	0.03
53	SEAR B	Other	0.01	0.02	0.03
89	SEAR B	Food	0.2	0.3	0.4
89	SEAR B	Animal Contact (Domestic and Wild)	0.1	0.2	0.4
89	SEAR B	Human to Human Contact	0.15	0.3	0.5
89	SEAR B	Water	0.1	0.2	0.4
89	SEAR B	Soil	0.02	0.05	0.1
89	SEAR B	Other	1e-08	0.01	0.02
145	SEAR B	Food	0.35	0.4	0.6
145	SEAR B	Animal Contact (Domestic and Wild)	0.02	0.05	0.08
145	SEAR B	Human to Human Contact	1e-08	1e-06	1e-05
145	SEAR B	Water	0.3	0.55	0.6
145	SEAR B	Soil	1e-08	1e-06	1e-05
145	SEAR B	Other	1e-08	1e-06	1e-05
177	SEAR B	Food	0.4	0.8	0.95
177	SEAR B	Animal Contact (Domestic and Wild)	0.02	0.07	0.1
177	SEAR B	Human to Human Contact	1e-08	0.01	0.02
177	SEAR B	Water	0.02	0.1	0.2
177	SEAR B	Soil	0.01	0.02	0.03
177	SEAR B	Other	1e-08	1e-06	1e-05
181	SEAR B	Food	0.2	0.55	0.8
181	SEAR B	Animal Contact (Domestic and Wild)	0.02	0.05	0.2
181	SEAR B	Human to Human Contact	0.05	0.15	0.4
181	SEAR B	Water	0.02	0.2	0.3
181	SEAR B	Soil	0.02	0.05	0.15
181	SEAR B	Other	1e-08	1e-06	0.01
202	SEAR B	Food	0.65	0.8	0.95
202	SEAR B	Animal Contact (Domestic and Wild)	0.02	0.07	0.2
202	SEAR B	Human to Human Contact	0.01	0.05	0.1
202	SEAR B	Water	0.02	0.05	0.4
202	SEAR B	Soil	1e-08	0.01	0.02
202	SEAR B	Other	0.01	0.02	0.1
229	SEAR B	Food	0.32	0.52	0.72
229	SEAR B	Animal Contact (Domestic and Wild)	0.12	0.278753	0.45
229	SEAR B	Human to Human Contact	1e-08	0.005	0.01
229	SEAR B	Water	0.06	0.176761	0.3
229	SEAR B	Soil	1e-08	0.005	0.05
229	SEAR B	Other	1e-08	1e-06	1e-05
272	SEAR B	Food	0.3	0.5	0.7
272	SEAR B	Animal Contact (Domestic and Wild)	0.2	0.45	0.65
272	SEAR B	Human to Human Contact	1e-08	0.01	0.03
272	SEAR B	Water	1e-08	0.02	0.05
272	SEAR B	Soil	1e-08	0.02	0.04
272	SEAR B	Other	1e-08	1e-06	1e-05
288	SEAR B	Food	0.4	0.7	0.95
288	SEAR B	Animal Contact (Domestic and Wild)	0.1	0.2	0.4
288	SEAR B	Human to Human Contact	0.05	0.1	0.2
288	SEAR B	Water	1e-08	1e-06	0.01
288	SEAR B	Soil	1e-08	1e-06	0.01
288	SEAR B	Other	1e-08	1e-06	0.01
2	SEAR D	Food	0.05	0.25	0.4
2	SEAR D	Animal Contact (Domestic and Wild)	0.05	0.1	0.2
2	SEAR D	Human to Human Contact	0.05	0.1	0.15
2	SEAR D	Water	0.1	0.3	0.5
2	SEAR D	Soil	0.05	0.2	0.35
2	SEAR D	Other	0.02	0.05	0.07
10	SEAR D	Food	0.6	0.75	0.9
10	SEAR D	Animal Contact (Domestic and Wild)	0.01	0.03	0.05
10	SEAR D	Human to Human Contact	0.01	0.05	0.1
10	SEAR D	Water	0.05	0.15	0.2
10	SEAR D	Soil	1e-08	0.02	0.05
10	SEAR D	Other	1e-08	1e-06	0.02
30	SEAR D	Food	0	0.08	0.8
30	SEAR D	Animal Contact (Domestic and Wild)	0.05	0.15	0.21
30	SEAR D	Human to Human Contact	1e-08	1e-06	0.02
30	SEAR D	Water	1e-08	0.05	0.1
30	SEAR D	Soil	1e-08	1e-06	1e-05
30	SEAR D	Other	1e-08	1e-06	1e-05
41	SEAR D	Food	0.15	0.45	0.65
41	SEAR D	Animal Contact (Domestic and Wild)	0.1	0.15	0.4
41	SEAR D	Human to Human Contact	0.05	0.1	0.3
41	SEAR D	Water	0.1	0.2	0.4
41	SEAR D	Soil	0.05	0.1	0.3
41	SEAR D	Other	1e-08	1e-06	1e-05
48	SEAR D	Food	0.5	0.75	0.85
48	SEAR D	Animal Contact (Domestic and Wild)	0.05	0.1	0.25
48	SEAR D	Human to Human Contact	0	0.03	0.05
48	SEAR D	Water	0.05	0.1	0.25
48	SEAR D	Soil	1e-08	0.02	0.08
48	SEAR D	Other	1e-08	1e-06	1e-05
53	SEAR D	Food	0.6	0.7	0.8
53	SEAR D	Animal Contact (Domestic and Wild)	0.05	0.15	0.2
53	SEAR D	Human to Human Contact	0.05	0.08	0.15
53	SEAR D	Water	0.02	0.03	0.05
53	SEAR D	Soil	1e-08	0.02	0.03
53	SEAR D	Other	0.01	0.02	0.03
89	SEAR D	Food	0.2	0.3	0.4
89	SEAR D	Animal Contact (Domestic and Wild)	0.1	0.2	0.4
89	SEAR D	Human to Human Contact	0.15	0.3	0.5
89	SEAR D	Water	0.1	0.2	0.4
89	SEAR D	Soil	0.02	0.05	0.1
89	SEAR D	Other	1e-08	0.01	0.02
145	SEAR D	Food	0.3	0.45	0.7
145	SEAR D	Animal Contact (Domestic and Wild)	0.05	0.1	0.15
145	SEAR D	Human to Human Contact	1e-08	1e-06	1e-05
145	SEAR D	Water	0.35	0.45	0.6
145	SEAR D	Soil	1e-08	1e-06	1e-05
145	SEAR D	Other	1e-08	1e-06	1e-05
177	SEAR D	Food	0.3	0.8	0.95
177	SEAR D	Animal Contact (Domestic and Wild)	0.01	0.03	0.05
177	SEAR D	Human to Human Contact	0.01	0.02	0.03
177	SEAR D	Water	0.02	0.1	0.3
177	SEAR D	Soil	0.01	0.02	0.05
177	SEAR D	Other	0.01	0.03	0.04
181	SEAR D	Food	0.2	0.55	0.8
181	SEAR D	Animal Contact (Domestic and Wild)	0.02	0.05	0.2
181	SEAR D	Human to Human Contact	0.05	0.15	0.4
181	SEAR D	Water	0.02	0.2	0.3
181	SEAR D	Soil	0.02	0.05	0.15
181	SEAR D	Other	1e-08	1e-06	0.01
202	SEAR D	Food	0.65	0.8	0.95
202	SEAR D	Animal Contact (Domestic and Wild)	0.02	0.07	0.2
202	SEAR D	Human to Human Contact	0.01	0.05	0.1
202	SEAR D	Water	0.02	0.05	0.4
202	SEAR D	Soil	1e-08	0.01	0.02
202	SEAR D	Other	0.01	0.02	0.1
229	SEAR D	Food	0.4	0.6	0.8
229	SEAR D	Animal Contact (Domestic and Wild)	0.12	0.272312	0.45
229	SEAR D	Human to Human Contact	1e-08	0.005	0.01
229	SEAR D	Water	0.03	0.112227	0.2
229	SEAR D	Soil	1e-08	0.01	0.05
229	SEAR D	Other	1e-08	1e-06	1e-05
272	SEAR D	Food	0.2	0.45	0.65
272	SEAR D	Animal Contact (Domestic and Wild)	0.3	0.5	0.7
272	SEAR D	Human to Human Contact	1e-08	0.01	0.03
272	SEAR D	Water	1e-08	0.02	0.05
272	SEAR D	Soil	1e-08	0.02	0.04
272	SEAR D	Other	1e-08	1e-06	1e-05
288	SEAR D	Food	0.4	0.6	0.95
288	SEAR D	Animal Contact (Domestic and Wild)	0.1	0.25	0.4
288	SEAR D	Human to Human Contact	0.05	0.15	0.2
288	SEAR D	Water	1e-08	1e-06	0.01
288	SEAR D	Soil	1e-08	1e-06	0.01
288	SEAR D	Other	1e-08	1e-06	0.01
19	WPR A	Food	0.4	0.6	0.7
19	WPR A	Animal Contact (Domestic and Wild)	0.1	0.18	0.25
19	WPR A	Human to Human Contact	0.02	0.05	0.15
19	WPR A	Water	0.1	0.15	0.2
19	WPR A	Soil	1e-08	0.02	0.05
19	WPR A	Other	1e-08	1e-06	1e-05
41	WPR A	Food	0.2	0.6	0.75
41	WPR A	Animal Contact (Domestic and Wild)	0.08	0.1	0.2
41	WPR A	Human to Human Contact	0.03	0.05	0.1
41	WPR A	Water	0.1	0.3	0.4
41	WPR A	Soil	1e-08	1e-06	1e-05
41	WPR A	Other	1e-08	1e-06	1e-05
53	WPR A	Food	0.7	0.83	0.9
53	WPR A	Animal Contact (Domestic and Wild)	0.03	0.1	0.15
53	WPR A	Human to Human Contact	0.03	0.05	0.1
53	WPR A	Water	1e-08	0.01	0.03
53	WPR A	Soil	1e-08	0.01	0.03
53	WPR A	Other	1e-08	1e-06	1e-05
89	WPR A	Food	0.2	0.3	0.4
89	WPR A	Animal Contact (Domestic and Wild)	0.1	0.2	0.3
89	WPR A	Human to Human Contact	0.2	0.3	0.4
89	WPR A	Water	0.05	0.1	0.2
89	WPR A	Soil	0.02	0.05	0.1
89	WPR A	Other	1e-08	0.01	0.02
130	WPR A	Food	0.5	0.75	0.95
130	WPR A	Animal Contact (Domestic and Wild)	0.01	0.1	0.2
130	WPR A	Human to Human Contact	1e-08	0.01	0.05
130	WPR A	Water	0.01	0.15	0.3
130	WPR A	Soil	1e-08	0.01	0.05
130	WPR A	Other	1e-08	1e-06	1e-05
160	WPR A	Food	0.7	0.8	0.9
160	WPR A	Animal Contact (Domestic and Wild)	0.03	0.05	0.07
160	WPR A	Human to Human Contact	1e-08	0.01	0.02
160	WPR A	Water	0.08	0.1	0.12
160	WPR A	Soil	0.03	0.04	0.05
160	WPR A	Other	1e-08	1e-06	0.01
181	WPR A	Food	0.65	0.85	0.98
181	WPR A	Animal Contact (Domestic and Wild)	0.01	0.02	0.15
181	WPR A	Human to Human Contact	0.01	0.1	0.2
181	WPR A	Water	0.01	0.05	0.08
181	WPR A	Soil	0.01	0.02	0.05
181	WPR A	Other	1e-08	1e-06	0.01
193	WPR A	Food	0.45	0.6	0.75
193	WPR A	Animal Contact (Domestic and Wild)	0.15	0.24	0.3
193	WPR A	Human to Human Contact	0	0.01	0.02
193	WPR A	Water	0.1	0.15	0.2
193	WPR A	Soil	1e-08	0.01	0.06
193	WPR A	Other	1e-08	1e-06	1e-05
204	WPR A	Food	0.7	0.75	0.9
204	WPR A	Animal Contact (Domestic and Wild)	0.05	0.15	0.17
204	WPR A	Human to Human Contact	1e-08	1e-06	1e-05
204	WPR A	Water	0.05	0.1	0.12
204	WPR A	Soil	1e-08	1e-06	1e-05
204	WPR A	Other	1e-08	1e-06	1e-05
229	WPR A	Food	0.46	0.66	0.86
229	WPR A	Animal Contact (Domestic and Wild)	0.15	0.302257	0.45
229	WPR A	Human to Human Contact	1e-08	0.01	0.05
229	WPR A	Water	1e-08	0.0178543	0.1
229	WPR A	Soil	1e-08	0.01	0.1
229	WPR A	Other	1e-08	1e-06	1e-05
288	WPR A	Food	0.6	0.75	0.9
288	WPR A	Animal Contact (Domestic and Wild)	0.15	0.24	0.4
288	WPR A	Human to Human Contact	1e-08	0.01	0.02
288	WPR A	Water	1e-08	1e-06	0.01
288	WPR A	Soil	1e-08	1e-06	0.01
288	WPR A	Other	1e-08	1e-06	0.01
297	WPR A	Food	0.7	0.76	0.8
297	WPR A	Animal Contact (Domestic and Wild)	0.05	0.1	0.15
297	WPR A	Human to Human Contact	0.01	0.05	0.1
297	WPR A	Water	0.02	0.09	0.1
297	WPR A	Soil	1e-08	1e-06	1e-05
297	WPR A	Other	1e-08	1e-06	1e-05
19	WPR B	Animal Contact (Domestic and Wild)	0.05	0.18	0.35
19	WPR B	Human to Human Contact	0.02	0.05	0.15
19	WPR B	Water	0.05	0.25	0.4
19	WPR B	Soil	1e-08	0.02	0.05
19	WPR B	Other	1e-08	1e-06	1e-05
41	WPR B	Food	0.15	0.4	0.55
41	WPR B	Animal Contact (Domestic and Wild)	0.1	0.2	0.35
41	WPR B	Human to Human Contact	0.1	0.2	0.3
41	WPR B	Water	0.1	0.15	0.2
41	WPR B	Soil	0.04	0.05	0.1
41	WPR B	Other	1e-08	1e-06	1e-05
53	WPR B	Food	0.6	0.7	0.8
53	WPR B	Animal Contact (Domestic and Wild)	0.1	0.2	0.25
53	WPR B	Human to Human Contact	0.02	0.03	0.1
53	WPR B	Water	0.02	0.03	0.05
53	WPR B	Soil	1e-08	0.02	0.03
53	WPR B	Other	0.01	0.02	0.03
89	WPR B	Food	0.3	0.4	0.5
89	WPR B	Animal Contact (Domestic and Wild)	0.05	0.1	0.3
89	WPR B	Human to Human Contact	0.1	0.2	0.3
89	WPR B	Water	0.1	0.3	0.4
89	WPR B	Soil	0.01	0.05	0.1
89	WPR B	Other	1e-08	0.01	0.02
145	WPR B	Food	0.6	0.7	0.75
145	WPR B	Animal Contact (Domestic and Wild)	0.05	0.1	0.15
145	WPR B	Human to Human Contact	1e-08	1e-06	1e-05
145	WPR B	Water	0.1	0.2	0.3
145	WPR B	Soil	1e-08	1e-06	1e-05
145	WPR B	Other	1e-08	1e-06	1e-05
181	WPR B	Food	0.2	0.55	0.8
181	WPR B	Animal Contact (Domestic and Wild)	0.02	0.05	0.2
181	WPR B	Human to Human Contact	0.05	0.15	0.4
181	WPR B	Water	0.02	0.2	0.3
181	WPR B	Soil	0.02	0.05	0.15
181	WPR B	Other	1e-08	1e-06	0.01
202	WPR B	Food	0.65	0.8	0.95
202	WPR B	Animal Contact (Domestic and Wild)	0.02	0.07	0.2
202	WPR B	Human to Human Contact	0.01	0.05	0.1
202	WPR B	Water	0.02	0.05	0.4
202	WPR B	Soil	1e-08	0.01	0.02
202	WPR B	Other	0.01	0.02	0.1
229	WPR B	Food	0.4	0.6	0.8
229	WPR B	Animal Contact (Domestic and Wild)	0.12	0.274164	0.45
229	WPR B	Human to Human Contact	1e-08	0.005	0.01
229	WPR B	Water	0.02	0.101862	0.2
229	WPR B	Soil	1e-08	0.01	0.05
229	WPR B	Other	1e-08	1e-06	1e-05
272	WPR B	Food	0.2	0.55	0.65
272	WPR B	Animal Contact (Domestic and Wild)	0.3	0.4	0.7
272	WPR B	Human to Human Contact	1e-08	0.01	0.03
272	WPR B	Water	1e-08	0.02	0.05
272	WPR B	Soil	1e-08	0.02	0.04
272	WPR B	Other	1e-08	1e-06	1e-05
288	WPR B	Food	0.4	0.7	0.95
288	WPR B	Animal Contact (Domestic and Wild)	0.1	0.2	0.4
288	WPR B	Human to Human Contact	0.05	0.1	0.2
288	WPR B	Water	1e-08	1e-06	0.01
288	WPR B	Soil	1e-08	1e-06	0.01
288	WPR B	Other	1e-08	1e-06	0.01
297	WPR B	Food	0.5	0.7	0.9
297	WPR B	Animal Contact (Domestic and Wild)	0.05	0.1	0.3
297	WPR B	Human to Human Contact	0.05	0.1	0.2
297	WPR B	Water	0.01	0.1	0.15
297	WPR B	Soil	1e-08	1e-06	1e-05
297	WPR B	Other	1e-08	1e-06	1e-05

## Sheet: EPEC
Expert ID	WHO Sub-region	Exposure route	5th percentile	50th percentile	95th percentile
41	AFR D	Food	0.1	0.3	0.5
41	AFR D	Animal Contact (Domestic and Wild)	0.1	0.3	0.5
41	AFR D	Human to Human Contact	0.02	0.1	0.3
41	AFR D	Water	0.1	0.1	0.6
41	AFR D	Other	1e-08	1e-06	1e-05
53	AFR D	Food	0.05	0.15	0.3
53	AFR D	Animal Contact (Domestic and Wild)	0.05	0.1	0.2
53	AFR D	Human to Human Contact	0.25	0.35	0.5
53	AFR D	Water	0.2	0.4	0.5
53	AFR D	Other	1e-08	1e-06	1e-05
59	AFR D	Food	0.3	0.6	0.7
59	AFR D	Animal Contact (Domestic and Wild)	0.1	0.15	0.2
59	AFR D	Human to Human Contact	0.01	0.05	0.07
59	AFR D	Water	0.15	0.2	0.25
59	AFR D	Other	1e-08	1e-06	1e-05
60	AFR D	Food	0.4	0.6	0.8
60	AFR D	Animal Contact (Domestic and Wild)	0.05	0.1	0.15
60	AFR D	Human to Human Contact	0.05	0.1	0.15
60	AFR D	Water	0.1	0.2	0.3
60	AFR D	Other	1e-08	1e-06	1e-05
62	AFR D	Food	0.17	0.2	0.25
62	AFR D	Animal Contact (Domestic and Wild)	0.15	0.2	0.22
62	AFR D	Human to Human Contact	0.05	0.1	0.12
62	AFR D	Water	0.45	0.5	0.6
62	AFR D	Other	1e-08	1e-06	1e-05
89	AFR D	Food	0.05	0.1	0.2
89	AFR D	Animal Contact (Domestic and Wild)	0.02	0.05	0.07
89	AFR D	Human to Human Contact	0.4	0.5	0.6
89	AFR D	Water	0.25	0.35	0.5
89	AFR D	Other	1e-08	0.01	0.02
145	AFR D	Food	0.65	0.7	0.8
145	AFR D	Animal Contact (Domestic and Wild)	0.1	0.2	0.3
145	AFR D	Human to Human Contact	0.02	0.05	0.09
145	AFR D	Water	0.03	0.05	0.08
145	AFR D	Other	1e-08	1e-06	1e-05
181	AFR D	Food	0.1	0.35	0.75
181	AFR D	Animal Contact (Domestic and Wild)	0.01	0.1	0.2
181	AFR D	Human to Human Contact	0.1	0.3	0.9
181	AFR D	Water	0.05	0.25	0.5
181	AFR D	Other	1e-08	1e-06	0.01
200	AFR D	Food	0.05	0.3	0.5
200	AFR D	Animal Contact (Domestic and Wild)	1e-08	0.05	0.2
200	AFR D	Human to Human Contact	0.05	0.33	0.6
200	AFR D	Water	0.05	0.33	0.6
200	AFR D	Other	1e-08	1e-06	1e-05
202	AFR D	Food	0.01	0.1	0.2
202	AFR D	Animal Contact (Domestic and Wild)	1e-08	0.01	0.02
202	AFR D	Human to Human Contact	0.8	0.87	0.95
202	AFR D	Water	1e-08	0.1	0.15
202	AFR D	Other	1e-08	0.01	0.02
211	AFR D	Food	0.2	0.3	0.6
211	AFR D	Animal Contact (Domestic and Wild)	1e-08	1e-06	1e-05
211	AFR D	Human to Human Contact	0.02	0.15	0.2
211	AFR D	Water	0.3	0.55	0.7
211	AFR D	Other	1e-08	1e-06	1e-05
270	AFR D	Food	0.3	0.35	0.7
270	AFR D	Animal Contact (Domestic and Wild)	0.25	0.4	0.5
270	AFR D	Human to Human Contact	0.05	0.15	0.3
270	AFR D	Water	0.03	0.1	0.15
270	AFR D	Other	1e-08	1e-06	1e-05
272	AFR D	Food	0.15	0.5	0.95
272	AFR D	Animal Contact (Domestic and Wild)	0.02	0.1	0.2
272	AFR D	Human to Human Contact	0.03	0.15	0.25
272	AFR D	Water	0.1	0.25	0.4
272	AFR D	Other	1e-08	1e-06	1e-05
288	AFR D	Food	0.2	0.45	0.9
288	AFR D	Animal Contact (Domestic and Wild)	0.2	0.3	0.7
288	AFR D	Human to Human Contact	0.03	0.15	0.15
288	AFR D	Water	0.05	0.1	0.2
288	AFR D	Other	1e-08	1e-06	0.01
41	AFR E	Food	0.15	0.45	0.6
41	AFR E	Animal Contact (Domestic and Wild)	0.1	0.15	0.3
41	AFR E	Human to Human Contact	0.1	0.1	0.3
41	AFR E	Water	0.05	0.3	0.5
41	AFR E	Other	1e-08	1e-06	1e-05
53	AFR E	Food	0.05	0.15	0.25
53	AFR E	Animal Contact (Domestic and Wild)	0.05	0.1	0.15
53	AFR E	Human to Human Contact	0.2	0.35	0.5
53	AFR E	Water	0.2	0.4	0.5
53	AFR E	Other	1e-08	1e-06	1e-05
60	AFR E	Food	0.4	0.6	0.8
60	AFR E	Animal Contact (Domestic and Wild)	0.05	0.1	0.15
60	AFR E	Human to Human Contact	0.05	0.1	0.15
60	AFR E	Water	0.1	0.2	0.3
60	AFR E	Other	1e-08	1e-06	1e-05
62	AFR E	Food	0.17	0.2	0.25
62	AFR E	Animal Contact (Domestic and Wild)	0.15	0.2	0.22
62	AFR E	Human to Human Contact	0.05	0.1	0.12
62	AFR E	Water	0.45	0.5	0.6
62	AFR E	Other	1e-08	1e-06	1e-05
89	AFR E	Food	0.05	0.1	0.2
89	AFR E	Animal Contact (Domestic and Wild)	0.02	0.05	0.07
89	AFR E	Human to Human Contact	0.4	0.5	0.6
89	AFR E	Water	0.25	0.35	0.5
89	AFR E	Other	1e-08	0.01	0.02
145	AFR E	Food	0.65	0.7	0.8
145	AFR E	Animal Contact (Domestic and Wild)	0.1	0.2	0.3
145	AFR E	Human to Human Contact	0.02	0.05	0.09
145	AFR E	Water	0.03	0.05	0.08
145	AFR E	Other	1e-08	1e-06	1e-05
181	AFR E	Food	0.1	0.35	0.75
181	AFR E	Animal Contact (Domestic and Wild)	0.01	0.1	0.2
181	AFR E	Human to Human Contact	0.1	0.3	0.9
181	AFR E	Water	0.05	0.25	0.5
181	AFR E	Other	1e-08	1e-06	0.01
200	AFR E	Food	0.05	0.3	0.5
200	AFR E	Animal Contact (Domestic and Wild)	1e-08	0.05	0.2
200	AFR E	Human to Human Contact	0.05	0.33	0.6
200	AFR E	Water	0.05	0.33	0.6
200	AFR E	Other	1e-08	1e-06	1e-05
202	AFR E	Food	0.01	0.1	0.2
202	AFR E	Animal Contact (Domestic and Wild)	1e-08	0.01	0.02
202	AFR E	Human to Human Contact	0.8	0.87	0.95
202	AFR E	Water	1e-08	0.1	0.15
202	AFR E	Other	1e-08	0.01	0.02
211	AFR E	Food	0.2	0.3	0.6
211	AFR E	Animal Contact (Domestic and Wild)	0	1e-07	1e-05
211	AFR E	Human to Human Contact	0.02	0.15	0.2
211	AFR E	Water	0.3	0.55	0.7
211	AFR E	Other	1e-08	1e-06	1e-05
270	AFR E	Food	0.3	0.35	0.7
270	AFR E	Animal Contact (Domestic and Wild)	0.25	0.4	0.5
270	AFR E	Human to Human Contact	0.05	0.15	0.3
270	AFR E	Water	0.03	0.1	0.15
270	AFR E	Other	1e-08	1e-06	1e-05
272	AFR E	Food	0.15	0.5	0.95
272	AFR E	Animal Contact (Domestic and Wild)	0.02	0.1	0.2
272	AFR E	Human to Human Contact	0.03	0.15	0.25
272	AFR E	Water	0.1	0.25	0.4
272	AFR E	Other	1e-08	1e-06	1e-05
288	AFR E	Food	0.2	0.45	0.9
288	AFR E	Animal Contact (Domestic and Wild)	0.2	0.3	0.7
288	AFR E	Human to Human Contact	0.03	0.15	0.15
288	AFR E	Water	0.05	0.1	0.2
288	AFR E	Other	1e-08	1e-06	0.01
25	AMR A	Food	0.1	0.15	0.2
25	AMR A	Animal Contact (Domestic and Wild)	0.3	0.35	0.4
25	AMR A	Human to Human Contact	0.35	0.4	0.45
25	AMR A	Water	0.08	0.1	0.12
25	AMR A	Other	1e-08	1e-06	0.01
40	AMR A	Food	0.7	0.8	0.85
40	AMR A	Animal Contact (Domestic and Wild)	0.005	0.009	0.015
40	AMR A	Human to Human Contact	0.025	0.029	0.05
40	AMR A	Water	0.16	0.17	0.23
40	AMR A	Other	1e-08	1e-06	1e-05
41	AMR A	Food	0.15	0.55	0.7
41	AMR A	Animal Contact (Domestic and Wild)	0.09	0.15	0.24
41	AMR A	Human to Human Contact	0.04	0.1	0.15
41	AMR A	Water	0.05	0.2	0.4
41	AMR A	Other	1e-08	1e-06	1e-05
53	AMR A	Food	0.5	0.6	0.8
53	AMR A	Animal Contact (Domestic and Wild)	0.05	0.2	0.3
53	AMR A	Human to Human Contact	0.05	0.17	0.3
53	AMR A	Water	0.01	0.03	0.05
53	AMR A	Other	1e-08	1e-06	1e-05
89	AMR A	Food	0.1	0.2	0.3
89	AMR A	Animal Contact (Domestic and Wild)	1e-08	0.01	0.02
89	AMR A	Human to Human Contact	0.4	0.6	0.7
89	AMR A	Water	0.1	0.2	0.3
89	AMR A	Other	1e-08	0.01	0.02
160	AMR A	Food	0.4	0.5	0.8
160	AMR A	Animal Contact (Domestic and Wild)	1e-08	1e-06	0.01
160	AMR A	Human to Human Contact	0.2	0.25	0.3
160	AMR A	Water	0.2	0.25	0.3
160	AMR A	Other	1e-08	1e-06	0.01
181	AMR A	Food	0.1	0.35	0.75
181	AMR A	Animal Contact (Domestic and Wild)	0.01	0.1	0.2
181	AMR A	Human to Human Contact	0.1	0.5	0.9
181	AMR A	Water	0.01	0.05	0.2
181	AMR A	Other	1e-08	1e-06	0.01
188	AMR A	Food	0.25	0.3	0.35
188	AMR A	Animal Contact (Domestic and Wild)	0.075	0.1	0.15
188	AMR A	Human to Human Contact	0.25	0.3	0.35
188	AMR A	Water	0.25	0.3	0.35
188	AMR A	Other	1e-08	1e-06	1e-05
200	AMR A	Food	0.05	0.25	0.5
200	AMR A	Animal Contact (Domestic and Wild)	1e-08	0.05	0.2
200	AMR A	Human to Human Contact	0.05	0.37	0.6
200	AMR A	Water	0.05	0.33	0.6
200	AMR A	Other	1e-08	1e-06	1e-05
204	AMR A	Food	0.8	0.9	1
204	AMR A	Animal Contact (Domestic and Wild)	1e-08	1e-06	1e-05
204	AMR A	Human to Human Contact	0.05	0.1	0.3
204	AMR A	Water	1e-08	1e-06	1e-05
204	AMR A	Other	1e-08	1e-06	1e-05
211	AMR A	Food	0.2	0.4	0.6
211	AMR A	Animal Contact (Domestic and Wild)	1e-08	1e-06	1e-05
211	AMR A	Human to Human Contact	0.02	0.1	0.15
211	AMR A	Water	0.3	0.5	0.7
211	AMR A	Other	1e-08	1e-06	1e-05
229	AMR A	Food	0.1	0.3	0.5
229	AMR A	Animal Contact (Domestic and Wild)	1e-08	0.1	0.2
229	AMR A	Human to Human Contact	0.1	0.3	0.5
229	AMR A	Water	0.1	0.3	0.5
229	AMR A	Other	1e-08	1e-06	1e-05
270	AMR A	Food	0.5	0.6	0.7
270	AMR A	Animal Contact (Domestic and Wild)	0.15	0.3	0.35
270	AMR A	Human to Human Contact	0.05	0.1	0.25
270	AMR A	Water	0.02	0.05	0.1
270	AMR A	Other	1e-08	1e-06	1e-05
288	AMR A	Food	0.2	0.65	0.9
288	AMR A	Animal Contact (Domestic and Wild)	0.2	0.2	0.7
288	AMR A	Human to Human Contact	0.03	0.05	0.15
288	AMR A	Water	0.05	0.1	0.2
288	AMR A	Other	1e-08	1e-06	0.01
25	AMR B	Food	0.15	0.2	0.25
25	AMR B	Animal Contact (Domestic and Wild)	0.2	0.25	0.3
25	AMR B	Human to Human Contact	0.4	0.45	0.5
25	AMR B	Water	0.08	0.1	0.12
25	AMR B	Other	1e-08	1e-06	0.01
33	AMR B	Food	0.3	0.42	0.6
33	AMR B	Animal Contact (Domestic and Wild)	1e-08	1e-06	1e-05
33	AMR B	Human to Human Contact	0.15	0.4	0.58
33	AMR B	Water	0.05	0.15	0.25
33	AMR B	Other	1e-08	1e-06	1e-05
40	AMR B	Food	0.65	0.74	0.85
40	AMR B	Animal Contact (Domestic and Wild)	0.01	0.01	0.02
40	AMR B	Human to Human Contact	0.03	0.05	0.07
40	AMR B	Water	0.15	0.2	0.25
40	AMR B	Other	1e-08	1e-06	1e-05
41	AMR B	Food	0.15	0.55	0.7
41	AMR B	Animal Contact (Domestic and Wild)	0.1	0.15	0.3
41	AMR B	Human to Human Contact	0.05	0.1	0.15
41	AMR B	Water	0.1	0.2	0.3
41	AMR B	Other	1e-08	1e-06	1e-05
53	AMR B	Food	0.05	0.15	0.25
53	AMR B	Animal Contact (Domestic and Wild)	0.05	0.1	0.3
53	AMR B	Human to Human Contact	0.2	0.35	0.5
53	AMR B	Water	0.2	0.4	0.5
53	AMR B	Other	1e-08	1e-06	1e-05
89	AMR B	Food	0.05	0.1	0.15
89	AMR B	Animal Contact (Domestic and Wild)	0.02	0.05	0.07
89	AMR B	Human to Human Contact	0.4	0.5	0.6
89	AMR B	Water	0.2	0.3	0.4
89	AMR B	Other	1e-08	0.01	0.02
145	AMR B	Food	0.65	0.7	0.8
145	AMR B	Animal Contact (Domestic and Wild)	0.1	0.2	0.3
145	AMR B	Human to Human Contact	0.02	0.05	0.09
145	AMR B	Water	0.03	0.05	0.08
145	AMR B	Other	1e-08	1e-06	1e-05
181	AMR B	Food	0.1	0.4	0.75
181	AMR B	Animal Contact (Domestic and Wild)	0.01	0.05	0.2
181	AMR B	Human to Human Contact	0.1	0.4	0.9
181	AMR B	Water	0.02	0.15	0.5
181	AMR B	Other	1e-08	1e-06	0.01
188	AMR B	Food	0.5	0.65	0.75
188	AMR B	Animal Contact (Domestic and Wild)	1e-08	1e-06	1e-05
188	AMR B	Human to Human Contact	0.02	0.05	0.075
188	AMR B	Water	0.25	0.3	0.35
188	AMR B	Other	1e-08	1e-06	1e-05
200	AMR B	Food	0.05	0.3	0.5
200	AMR B	Animal Contact (Domestic and Wild)	1e-08	0.05	0.2
200	AMR B	Human to Human Contact	0.05	0.33	0.6
200	AMR B	Water	0.05	0.33	0.6
200	AMR B	Other	1e-08	1e-06	1e-05
202	AMR B	Food	0.01	0.1	0.2
202	AMR B	Animal Contact (Domestic and Wild)	1e-08	0.01	0.02
202	AMR B	Human to Human Contact	0.8	0.87	0.95
202	AMR B	Water	1e-08	0.01	0.02
202	AMR B	Other	1e-08	0.01	0.02
211	AMR B	Food	0.2	0.3	0.6
211	AMR B	Animal Contact (Domestic and Wild)	1e-08	1e-06	1e-05
211	AMR B	Human to Human Contact	0.02	0.15	0.2
211	AMR B	Water	0.3	0.55	0.7
211	AMR B	Other	1e-08	1e-06	1e-05
229	AMR B	Food	0.05	0.26	0.45
229	AMR B	Animal Contact (Domestic and Wild)	0.03	0.15	0.3
229	AMR B	Human to Human Contact	0.05	0.26	0.45
229	AMR B	Water	0.05	0.33	0.45
229	AMR B	Other	1e-08	1e-06	1e-05
270	AMR B	Food	0.4	0.45	0.7
270	AMR B	Animal Contact (Domestic and Wild)	0.2	0.4	0.41
270	AMR B	Human to Human Contact	0.05	0.1	0.25
270	AMR B	Water	0.05	0.15	0.2
270	AMR B	Other	1e-08	1e-06	1e-05
272	AMR B	Food	0.25	0.75	0.99
272	AMR B	Animal Contact (Domestic and Wild)	0.02	0.05	0.1
272	AMR B	Human to Human Contact	0.02	0.05	0.1
272	AMR B	Water	0.05	0.15	0.25
272	AMR B	Other	1e-08	1e-06	1e-05
288	AMR B	Food	0.2	0.55	0.9
288	AMR B	Animal Contact (Domestic and Wild)	0.15	0.25	0.7
288	AMR B	Human to Human Contact	0.03	0.1	0.15
288	AMR B	Water	0.05	0.1	0.2
288	AMR B	Other	1e-08	1e-06	0.01
25	AMR D	Food	0.15	0.2	0.25
25	AMR D	Animal Contact (Domestic and Wild)	0.15	0.2	0.25
25	AMR D	Human to Human Contact	0.45	0.5	0.55
25	AMR D	Water	0.05	0.1	0.15
25	AMR D	Other	1e-08	1e-06	0.01
33	AMR D	Food	0.3	0.42	0.65
33	AMR D	Animal Contact (Domestic and Wild)	1e-08	1e-06	1e-05
33	AMR D	Human to Human Contact	0.18	0.4	0.6
33	AMR D	Water	0.06	0.17	0.28
33	AMR D	Other	1e-08	1e-06	1e-05
40	AMR D	Food	0.65	0.69	0.85
40	AMR D	Animal Contact (Domestic and Wild)	0.01	0.01	0.02
40	AMR D	Human to Human Contact	0.03	0.05	0.07
40	AMR D	Water	0.2	0.25	0.3
40	AMR D	Other	1e-08	1e-06	1e-05
41	AMR D	Food	0.15	0.4	0.6
41	AMR D	Animal Contact (Domestic and Wild)	0.1	0.2	0.4
41	AMR D	Human to Human Contact	0.1	0.2	0.4
41	AMR D	Water	0.1	0.2	0.4
41	AMR D	Other	1e-08	1e-06	1e-05
53	AMR D	Food	0.1	0.2	0.3
53	AMR D	Animal Contact (Domestic and Wild)	0.05	0.1	0.2
53	AMR D	Human to Human Contact	0.15	0.25	0.4
53	AMR D	Water	0.2	0.45	0.6
53	AMR D	Other	1e-08	1e-06	1e-05
89	AMR D	Food	0.05	0.1	0.15
89	AMR D	Animal Contact (Domestic and Wild)	0.02	0.05	0.07
89	AMR D	Human to Human Contact	0.4	0.5	0.6
89	AMR D	Water	0.2	0.3	0.4
89	AMR D	Other	1e-08	0.01	0.02
145	AMR D	Food	0.65	0.7	0.8
145	AMR D	Animal Contact (Domestic and Wild)	0.1	0.2	0.3
145	AMR D	Human to Human Contact	0.02	0.05	0.09
145	AMR D	Water	0.03	0.05	0.08
145	AMR D	Other	1e-08	1e-06	1e-05
181	AMR D	Food	0.1	0.4	0.75
181	AMR D	Animal Contact (Domestic and Wild)	0.01	0.1	0.2
181	AMR D	Human to Human Contact	0.1	0.3	0.9
181	AMR D	Water	0.05	0.2	0.5
181	AMR D	Other	1e-08	1e-06	0.01
188	AMR D	Food	0.5	0.65	0.75
188	AMR D	Animal Contact (Domestic and Wild)	1e-08	1e-06	1e-05
188	AMR D	Human to Human Contact	0.02	0.05	0.075
188	AMR D	Water	0.25	0.3	0.35
188	AMR D	Other	1e-08	1e-06	1e-05
200	AMR D	Food	0.05	0.3	0.5
200	AMR D	Animal Contact (Domestic and Wild)	1e-08	0.05	0.2
200	AMR D	Human to Human Contact	0.05	0.33	0.6
200	AMR D	Water	0.05	0.33	0.6
200	AMR D	Other	1e-08	1e-06	1e-05
202	AMR D	Food	0.01	0.1	0.2
202	AMR D	Animal Contact (Domestic and Wild)	1e-08	0.01	0.02
202	AMR D	Human to Human Contact	0.8	0.82	0.95
202	AMR D	Water	1e-08	0.05	0.1
202	AMR D	Other	1e-08	0.01	0.02
211	AMR D	Food	0.2	0.3	0.6
211	AMR D	Animal Contact (Domestic and Wild)	1e-08	1e-06	1e-05
211	AMR D	Human to Human Contact	0.02	0.15	0.2
211	AMR D	Water	0.3	0.55	0.7
211	AMR D	Other	1e-08	1e-06	1e-05
229	AMR D	Food	0.03	0.14	0.35
229	AMR D	Animal Contact (Domestic and Wild)	0.05	0.287681	0.45
229	AMR D	Human to Human Contact	0.03	0.14	0.35
229	AMR D	Water	0.25	0.43664	0.65
229	AMR D	Other	1e-08	1e-06	1e-05
270	AMR D	Food	0.4	0.45	0.7
270	AMR D	Animal Contact (Domestic and Wild)	0.2	0.4	0.41
270	AMR D	Human to Human Contact	0.05	0.1	0.25
270	AMR D	Water	0.05	0.15	0.2
270	AMR D	Other	1e-08	1e-06	1e-05
272	AMR D	Food	0.2	0.65	0.9
272	AMR D	Animal Contact (Domestic and Wild)	0.03	0.1	0.2
272	AMR D	Human to Human Contact	1e-08	0.05	0.1
272	AMR D	Water	0.05	0.2	0.35
272	AMR D	Other	1e-08	1e-06	1e-05
288	AMR D	Food	0.2	0.45	0.9
288	AMR D	Animal Contact (Domestic and Wild)	0.2	0.3	0.7
288	AMR D	Human to Human Contact	0.03	0.15	0.15
288	AMR D	Water	0.05	0.1	0.2
288	AMR D	Other	1e-08	1e-06	0.01
41	EMR B	Food	0.1	0.3	0.5
41	EMR B	Animal Contact (Domestic and Wild)	0.05	0.2	0.4
41	EMR B	Human to Human Contact	0.1	0.3	0.4
41	EMR B	Water	0.1	0.2	0.4
41	EMR B	Other	1e-08	1e-06	1e-05
53	EMR B	Food	0.2	0.3	0.4
53	EMR B	Animal Contact (Domestic and Wild)	0.1	0.2	0.3
53	EMR B	Human to Human Contact	0.15	0.2	0.3
53	EMR B	Water	0.25	0.3	0.5
53	EMR B	Other	1e-08	1e-06	1e-05
60	EMR B	Food	0.5	0.6	0.8
60	EMR B	Animal Contact (Domestic and Wild)	0.05	0.1	0.15
60	EMR B	Human to Human Contact	0.05	0.1	0.15
60	EMR B	Water	0.05	0.2	0.25
60	EMR B	Other	1e-08	1e-06	1e-05
89	EMR B	Food	0.15	0.3	0.35
89	EMR B	Animal Contact (Domestic and Wild)	0.05	0.1	0.12
89	EMR B	Human to Human Contact	0.2	0.3	0.4
89	EMR B	Water	0.2	0.3	0.4
89	EMR B	Other	1e-08	0.01	0.02
145	EMR B	Food	0.65	0.7	0.8
145	EMR B	Animal Contact (Domestic and Wild)	0.1	0.2	0.3
145	EMR B	Human to Human Contact	0.02	0.05	0.09
145	EMR B	Water	0.03	0.05	0.08
145	EMR B	Other	1e-08	1e-06	1e-05
181	EMR B	Food	0.1	0.4	0.75
181	EMR B	Animal Contact (Domestic and Wild)	0.01	0.1	0.2
181	EMR B	Human to Human Contact	0.1	0.3	0.9
181	EMR B	Water	0.05	0.2	0.5
181	EMR B	Other	1e-08	1e-06	0.01
200	EMR B	Food	0.05	0.3	0.5
200	EMR B	Animal Contact (Domestic and Wild)	1e-08	0.05	0.2
200	EMR B	Human to Human Contact	0.05	0.33	0.6
200	EMR B	Water	0.05	0.33	0.6
200	EMR B	Other	1e-08	1e-06	1e-05
202	EMR B	Food	0.01	0.1	0.2
202	EMR B	Animal Contact (Domestic and Wild)	1e-08	0.01	0.02
202	EMR B	Human to Human Contact	0.8	0.87	0.95
202	EMR B	Water	1e-08	0.01	0.02
202	EMR B	Other	1e-08	0.01	0.02
211	EMR B	Food	0.2	0.3	0.6
211	EMR B	Animal Contact (Domestic and Wild)	1e-08	1e-06	1e-05
211	EMR B	Human to Human Contact	0.02	0.15	0.2
211	EMR B	Water	0.3	0.55	0.7
211	EMR B	Other	1e-08	1e-06	1e-05
270	EMR B	Food	0.4	0.45	0.7
270	EMR B	Animal Contact (Domestic and Wild)	0.2	0.4	0.41
270	EMR B	Human to Human Contact	0.05	0.1	0.25
270	EMR B	Water	0.05	0.15	0.2
270	EMR B	Other	1e-08	1e-06	1e-05
272	EMR B	Food	0.2	0.7	0.95
272	EMR B	Animal Contact (Domestic and Wild)	0.01	0.05	0.1
272	EMR B	Human to Human Contact	1e-08	0.02	0.05
272	EMR B	Water	0.1	0.23	0.35
272	EMR B	Other	1e-08	1e-06	1e-05
288	EMR B	Food	0.2	0.55	0.9
288	EMR B	Animal Contact (Domestic and Wild)	0.15	0.25	0.7
288	EMR B	Human to Human Contact	0.03	0.1	0.15
288	EMR B	Water	0.05	0.1	0.2
288	EMR B	Other	1e-08	1e-06	0.01
41	EMR D	Food	0.15	0.46	0.6
41	EMR D	Animal Contact (Domestic and Wild)	0.05	0.14	0.35
41	EMR D	Human to Human Contact	0.1	0.2	0.4
41	EMR D	Water	0.1	0.2	0.4
41	EMR D	Other	1e-08	1e-06	1e-05
53	EMR D	Food	0.2	0.3	0.5
53	EMR D	Animal Contact (Domestic and Wild)	0.1	0.2	0.4
53	EMR D	Human to Human Contact	0.15	0.2	0.3
53	EMR D	Water	0.2	0.3	0.5
53	EMR D	Other	1e-08	1e-06	1e-05
60	EMR D	Food	0.5	0.6	0.8
60	EMR D	Animal Contact (Domestic and Wild)	0.05	0.1	0.15
60	EMR D	Human to Human Contact	0.05	0.1	0.15
60	EMR D	Water	0.05	0.2	0.25
60	EMR D	Other	1e-08	1e-06	1e-05
89	EMR D	Food	0.15	0.3	0.35
89	EMR D	Animal Contact (Domestic and Wild)	0.05	0.1	0.12
89	EMR D	Human to Human Contact	0.2	0.3	0.4
89	EMR D	Water	0.2	0.3	0.4
89	EMR D	Other	1e-08	0.01	0.02
145	EMR D	Food	0.65	0.7	0.8
145	EMR D	Animal Contact (Domestic and Wild)	0.1	0.2	0.3
145	EMR D	Human to Human Contact	0.02	0.05	0.09
145	EMR D	Water	0.03	0.05	0.08
145	EMR D	Other	1e-08	1e-06	1e-05
181	EMR D	Food	0.1	0.4	0.75
181	EMR D	Animal Contact (Domestic and Wild)	0.01	0.1	0.2
181	EMR D	Human to Human Contact	0.1	0.3	0.9
181	EMR D	Water	0.05	0.2	0.5
181	EMR D	Other	1e-08	1e-06	0.01
200	EMR D	Food	0.05	0.3	0.5
200	EMR D	Animal Contact (Domestic and Wild)	1e-08	0.05	0.2
200	EMR D	Human to Human Contact	0.05	0.33	0.6
200	EMR D	Water	0.05	0.33	0.6
200	EMR D	Other	1e-08	1e-06	1e-05
202	EMR D	Food	0.01	0.1	0.2
202	EMR D	Animal Contact (Domestic and Wild)	1e-08	0.01	0.02
202	EMR D	Human to Human Contact	0.8	0.87	0.95
202	EMR D	Water	1e-08	0.01	0.02
202	EMR D	Other	1e-08	0.01	0.02
211	EMR D	Food	0.2	0.3	0.6
211	EMR D	Animal Contact (Domestic and Wild)	1e-08	1e-06	1e-05
211	EMR D	Human to Human Contact	0.02	0.15	0.2
211	EMR D	Water	0.3	0.55	0.7
211	EMR D	Other	1e-08	1e-07	1e-05
270	EMR D	Food	0.4	0.45	0.7
270	EMR D	Animal Contact (Domestic and Wild)	0.2	0.4	0.41
270	EMR D	Human to Human Contact	0.05	0.1	0.25
270	EMR D	Water	0.05	0.15	0.2
270	EMR D	Other	1e-08	1e-06	1e-05
272	EMR D	Food	0.2	0.55	0.8
272	EMR D	Animal Contact (Domestic and Wild)	0.01	0.05	0.1
272	EMR D	Human to Human Contact	0.01	0.05	0.1
272	EMR D	Water	0.1	0.3	0.45
272	EMR D	Other	1e-08	1e-06	1e-05
288	EMR D	Food	0.2	0.5	0.9
288	EMR D	Animal Contact (Domestic and Wild)	0.15	0.25	0.7
288	EMR D	Human to Human Contact	0.03	0.15	0.15
288	EMR D	Water	0.05	0.1	0.2
288	EMR D	Other	1e-08	1e-06	0.01
19	EUR A	Food	0.3	0.45	0.6
19	EUR A	Animal Contact (Domestic and Wild)	0.01	0.05	0.1
19	EUR A	Human to Human Contact	0.1	0.3	0.5
19	EUR A	Water	0.05	0.2	0.35
19	EUR A	Other	1e-08	1e-06	1e-05
41	EUR A	Food	0.16	0.58	0.73
41	EUR A	Animal Contact (Domestic and Wild)	0.08	0.12	0.2
41	EUR A	Human to Human Contact	0.05	0.1	0.15
41	EUR A	Water	0.05	0.2	0.25
41	EUR A	Other	1e-08	1e-06	1e-05
53	EUR A	Food	0.5	0.6	0.7
53	EUR A	Animal Contact (Domestic and Wild)	0.1	0.2	0.3
53	EUR A	Human to Human Contact	0.05	0.17	0.25
53	EUR A	Water	0.01	0.03	0.05
53	EUR A	Other	1e-08	1e-06	1e-05
89	EUR A	Food	0.2	0.3	0.4
89	EUR A	Animal Contact (Domestic and Wild)	1e-08	0.01	0.02
89	EUR A	Human to Human Contact	0.5	0.6	0.7
89	EUR A	Water	0.05	0.1	0.2
89	EUR A	Other	1e-08	0.01	0.02
130	EUR A	Food	0.25	0.4	0.6
130	EUR A	Animal Contact (Domestic and Wild)	0.05	0.15	0.3
130	EUR A	Human to Human Contact	0.2	0.4	0.6
130	EUR A	Water	0.01	0.05	0.15
130	EUR A	Other	1e-08	1e-06	1e-05
134	EUR A	Food	0.25	0.65	0.8
134	EUR A	Animal Contact (Domestic and Wild)	0.005	0.03	0.1
134	EUR A	Human to Human Contact	0.02	0.06	0.15
134	EUR A	Water	0.1	0.21	0.6
134	EUR A	Other	0.01	0.05	0.15
136	EUR A	Food	0.05	0.2	0.3
136	EUR A	Animal Contact (Domestic and Wild)	0.05	0.1	0.2
136	EUR A	Human to Human Contact	0.05	0.1	0.15
136	EUR A	Water	0.25	0.3	0.4
136	EUR A	Other	0.05	0.3	0.5
147	EUR A	Food	0.7	0.8	0.85
147	EUR A	Animal Contact (Domestic and Wild)	0.02	0.05	0.07
147	EUR A	Human to Human Contact	0.05	0.1	0.15
147	EUR A	Water	0.02	0.05	0.07
147	EUR A	Other	1e-08	1e-06	1e-05
160	EUR A	Food	0.4	0.5	0.8
160	EUR A	Animal Contact (Domestic and Wild)	1e-08	1e-06	0.01
160	EUR A	Human to Human Contact	0.2	0.25	0.3
160	EUR A	Water	0.2	0.25	0.3
160	EUR A	Other	1e-08	1e-06	0.01
168	EUR A	Food	0.4	0.55	0.7
168	EUR A	Animal Contact (Domestic and Wild)	0.02	0.03	0.1
168	EUR A	Human to Human Contact	0.01	0.02	0.05
168	EUR A	Water	0.25	0.4	0.5
168	EUR A	Other	1e-08	1e-06	1e-05
181	EUR A	Food	0.1	0.35	0.75
181	EUR A	Animal Contact (Domestic and Wild)	0.01	0.1	0.2
181	EUR A	Human to Human Contact	0.1	0.5	0.9
181	EUR A	Water	0.01	0.05	0.2
181	EUR A	Other	1e-08	1e-06	0.01
185	EUR A	Food	0.01	0.05	0.09
185	EUR A	Animal Contact (Domestic and Wild)	0.02	0.05	0.08
185	EUR A	Human to Human Contact	0.75	0.85	0.95
185	EUR A	Water	1e-08	0.03	0.06
185	EUR A	Other	1e-08	0.03	0.06
204	AMR A	Food	0.8	0.9	1
204	AMR A	Animal Contact (Domestic and Wild)	1e-08	1e-06	1e-05
204	AMR A	Human to Human Contact	0.05	0.1	0.3
204	AMR A	Water	1e-08	1e-06	1e-05
204	AMR A	Other	1e-08	1e-06	1e-05
288	EUR A	Food	0.2	0.65	0.9
288	EUR A	Animal Contact (Domestic and Wild)	0.2	0.2	0.7
288	EUR A	Human to Human Contact	0.03	0.05	0.15
288	EUR A	Water	0.05	0.1	0.2
288	EUR A	Other	1e-08	1e-06	0.01
19	EUR B	Food	0.3	0.5	0.7
19	EUR B	Animal Contact (Domestic and Wild)	0.01	0.05	0.1
19	EUR B	Human to Human Contact	0.05	0.2	0.35
19	EUR B	Water	0.05	0.25	0.4
19	EUR B	Other	1e-08	1e-06	1e-05
41	EUR B	Food	0.15	0.35	0.55
41	EUR B	Animal Contact (Domestic and Wild)	0.05	0.15	0.25
41	EUR B	Human to Human Contact	0.1	0.25	0.4
41	EUR B	Water	0.1	0.25	0.45
41	EUR B	Other	1e-08	1e-06	1e-05
53	EUR B	Food	0.15	0.3	0.5
53	EUR B	Animal Contact (Domestic and Wild)	0.05	0.1	0.2
53	EUR B	Human to Human Contact	0.1	0.2	0.3
53	EUR B	Water	0.2	0.4	0.5
53	EUR B	Other	1e-08	1e-06	1e-05
89	EUR B	Food	0.2	0.3	0.4
89	EUR B	Animal Contact (Domestic and Wild)	0.1	0.2	0.3
89	EUR B	Human to Human Contact	0.1	0.2	0.3
89	EUR B	Water	0.2	0.3	0.4
89	EUR B	Other	1e-08	0.01	0.02
130	EUR B	Food	0.15	0.3	0.6
130	EUR B	Animal Contact (Domestic and Wild)	0.05	0.15	0.3
130	EUR B	Human to Human Contact	0.2	0.4	0.7
130	EUR B	Water	0.01	0.15	0.3
130	EUR B	Other	1e-08	1e-06	1e-05
145	EUR B	Food	0.65	0.7	0.8
145	EUR B	Animal Contact (Domestic and Wild)	0.1	0.2	0.3
145	EUR B	Human to Human Contact	0.02	0.05	0.09
145	EUR B	Water	0.03	0.05	0.08
145	EUR B	Other	1e-08	1e-06	1e-05
147	EUR B	Food	0.7	0.8	0.85
147	EUR B	Animal Contact (Domestic and Wild)	0.02	0.05	0.07
147	EUR B	Human to Human Contact	0.05	0.1	0.15
147	EUR B	Water	0.02	0.05	0.07
147	EUR B	Other	1e-08	1e-06	1e-05
168	EUR B	Food	0.25	0.35	0.5
168	EUR B	Animal Contact (Domestic and Wild)	0.02	0.03	0.1
168	EUR B	Human to Human Contact	0.01	0.02	0.05
168	EUR B	Water	0.25	0.55	0.75
168	EUR B	Other	1e-08	1e-06	1e-05
181	EUR B	Food	0.1	0.4	0.75
181	EUR B	Animal Contact (Domestic and Wild)	0.01	0.1	0.2
181	EUR B	Human to Human Contact	0.1	0.3	0.9
181	EUR B	Water	0.05	0.2	0.5
181	EUR B	Other	1e-08	1e-06	0.01
185	EUR B	Food	0.05	0.1	0.15
185	EUR B	Animal Contact (Domestic and Wild)	0.01	0.08	0.15
185	EUR B	Human to Human Contact	0.75	0.8	0.85
185	EUR B	Water	1e-08	0.03	0.06
185	EUR B	Other	1e-08	0.01	0.03
202	EUR B	Food	0.01	0.1	0.2
202	EUR B	Animal Contact (Domestic and Wild)	1e-08	0.01	0.02
202	EUR B	Human to Human Contact	0.8	0.87	0.95
202	EUR B	Water	1e-08	0.01	0.02
202	EUR B	Other	1e-08	0.01	0.02
272	EUR B	Food	0.2	0.7	0.9
272	EUR B	Animal Contact (Domestic and Wild)	0.01	0.05	0.1
272	EUR B	Human to Human Contact	1e-08	0.02	0.05
272	EUR B	Water	0.1	0.23	0.5
272	EUR B	Other	1e-08	1e-06	1e-05
288	EUR B	Food	0.2	0.6	0.9
288	EUR B	Animal Contact (Domestic and Wild)	0.15	0.2	0.7
288	EUR B	Human to Human Contact	0.03	0.1	0.15
288	EUR B	Water	0.05	0.1	0.2
288	EUR B	Other	1e-08	1e-06	0.01
19	EUR C	Food	0.3	0.5	0.7
19	EUR C	Animal Contact (Domestic and Wild)	0.01	0.05	0.1
19	EUR C	Human to Human Contact	0.05	0.15	0.25
19	EUR C	Water	0.05	0.3	0.4
19	EUR C	Other	1e-08	1e-06	1e-05
41	EUR C	Food	0.15	0.45	0.6
41	EUR C	Animal Contact (Domestic and Wild)	0.05	0.15	0.3
41	EUR C	Human to Human Contact	0.1	0.2	0.45
41	EUR C	Water	0.1	0.2	0.35
41	EUR C	Other	1e-08	1e-06	1e-05
53	EUR C	Food	0.15	0.3	0.4
53	EUR C	Animal Contact (Domestic and Wild)	0.05	0.1	0.2
53	EUR C	Human to Human Contact	0.1	0.2	0.3
53	EUR C	Water	0.2	0.4	0.5
53	EUR C	Other	1e-08	1e-06	1e-05
89	EUR C	Food	0.2	0.3	0.4
89	EUR C	Animal Contact (Domestic and Wild)	0.1	0.2	0.3
89	EUR C	Human to Human Contact	0.1	0.2	0.3
89	EUR C	Water	0.2	0.3	0.4
89	EUR C	Other	1e-08	0.01	0.02
130	EUR C	Food	0.15	0.3	0.6
130	EUR C	Animal Contact (Domestic and Wild)	0.05	0.15	0.3
130	EUR C	Human to Human Contact	0.2	0.4	0.7
130	EUR C	Water	0.01	0.15	0.3
130	EUR C	Other	1e-08	1e-06	1e-05
145	EUR C	Food	0.65	0.7	0.8
145	EUR C	Animal Contact (Domestic and Wild)	0.1	0.2	0.3
145	EUR C	Human to Human Contact	0.02	0.05	0.09
145	EUR C	Water	0.03	0.05	0.08
145	EUR C	Other	1e-08	1e-06	1e-05
147	EUR C	Food	0.7	0.8	0.85
147	EUR C	Animal Contact (Domestic and Wild)	0.02	0.05	0.07
147	EUR C	Human to Human Contact	0.05	0.1	0.15
147	EUR C	Water	0.02	0.05	0.07
147	EUR C	Other	1e-08	1e-06	1e-05
168	EUR C	Food	0.35	0.45	0.7
168	EUR C	Animal Contact (Domestic and Wild)	0.02	0.03	0.1
168	EUR C	Human to Human Contact	0.01	0.02	0.05
168	EUR C	Water	0.25	0.5	0.7
168	EUR C	Other	1e-08	1e-06	1e-05
181	EUR C	Food	0.1	0.5	0.75
181	EUR C	Animal Contact (Domestic and Wild)	0.01	0.1	0.2
181	EUR C	Human to Human Contact	0.1	0.3	0.9
181	EUR C	Water	0.02	0.1	0.5
181	EUR C	Other	1e-08	1e-06	0.01
185	EUR C	Food	1e-08	0.1	0.2
185	EUR C	Animal Contact (Domestic and Wild)	1e-08	0.08	0.16
185	EUR C	Human to Human Contact	0.7	0.8	0.9
185	EUR C	Water	1e-08	0.03	0.06
185	EUR C	Other	1e-08	0.01	0.03
202	EUR C	Food	0.01	0.1	0.2
202	EUR C	Animal Contact (Domestic and Wild)	1e-08	0.01	0.02
202	EUR C	Human to Human Contact	0.8	0.87	0.95
202	EUR C	Water	1e-08	0.01	0.02
202	EUR C	Other	1e-08	0.01	0.02
272	EUR C	Food	0.15	0.65	0.9
272	EUR C	Animal Contact (Domestic and Wild)	0.01	0.05	0.1
272	EUR C	Human to Human Contact	1e-08	0.02	0.05
272	EUR C	Water	0.12	0.28	0.45
272	EUR C	Other	1e-08	1e-06	1e-05
288	EUR C	Food	0.2	0.6	0.9
288	EUR C	Animal Contact (Domestic and Wild)	0.15	0.2	0.7
288	EUR C	Human to Human Contact	0.03	0.1	0.15
288	EUR C	Water	0.05	0.1	0.2
288	EUR C	Other	1e-08	1e-06	0.01
10	SEAR B	Food	0.4	0.7	0.95
10	SEAR B	Animal Contact (Domestic and Wild)	0.02	0.1	0.25
10	SEAR B	Human to Human Contact	0.01	0.03	0.1
10	SEAR B	Water	0.05	0.2	0.4
10	SEAR B	Other	1e-08	1e-06	0.03
41	SEAR B	Food	0.25	0.5	0.7
41	SEAR B	Animal Contact (Domestic and Wild)	0.05	0.15	0.35
41	SEAR B	Human to Human Contact	0.05	0.15	0.35
41	SEAR B	Water	0.1	0.2	0.4
41	SEAR B	Other	1e-08	1e-06	1e-05
53	SEAR B	Food	0.15	0.3	0.4
53	SEAR B	Animal Contact (Domestic and Wild)	0.05	0.1	0.15
53	SEAR B	Human to Human Contact	0.1	0.3	0.4
53	SEAR B	Water	0.2	0.3	0.6
53	SEAR B	Other	1e-08	1e-06	1e-05
89	SEAR B	Food	0.1	0.2	0.3
89	SEAR B	Animal Contact (Domestic and Wild)	0.05	0.1	0.2
89	SEAR B	Human to Human Contact	0.4	0.5	0.6
89	SEAR B	Water	0.1	0.2	0.3
89	SEAR B	Other	1e-08	0.01	0.02
145	SEAR B	Food	0.65	0.7	0.8
145	SEAR B	Animal Contact (Domestic and Wild)	0.1	0.2	0.3
145	SEAR B	Human to Human Contact	0.02	0.05	0.09
145	SEAR B	Water	0.03	0.05	0.08
145	SEAR B	Other	1e-08	1e-06	1e-05
177	SEAR B	Food	0.2	0.4	0.6
177	SEAR B	Animal Contact (Domestic and Wild)	1e-08	0.01	0.02
177	SEAR B	Human to Human Contact	0.02	0.04	0.06
177	SEAR B	Water	0.15	0.55	0.75
177	SEAR B	Other	1e-08	1e-06	1e-05
181	SEAR B	Food	0.1	0.4	0.75
181	SEAR B	Animal Contact (Domestic and Wild)	0.01	0.1	0.2
181	SEAR B	Human to Human Contact	0.1	0.3	0.9
181	SEAR B	Water	0.1	0.2	0.5
181	SEAR B	Other	1e-08	1e-06	0.01
202	SEAR B	Food	0.01	0.1	0.2
202	SEAR B	Animal Contact (Domestic and Wild)	1e-08	0.01	0.02
202	SEAR B	Human to Human Contact	0.8	0.87	0.95
202	SEAR B	Water	1e-08	0.01	0.02
202	SEAR B	Other	1e-08	0.01	0.02
229	SEAR B	Food	0.03	0.19	0.35
229	SEAR B	Animal Contact (Domestic and Wild)	0.03	0.178753	0.35
229	SEAR B	Human to Human Contact	0.03	0.18	0.35
229	SEAR B	Water	0.25	0.446761	0.65
229	SEAR B	Other	1e-08	1e-06	1e-05
272	SEAR B	Food	0.2	0.7	0.95
272	SEAR B	Animal Contact (Domestic and Wild)	0.01	0.05	0.1
272	SEAR B	Human to Human Contact	1e-08	0.02	0.05
272	SEAR B	Water	0.1	0.23	0.39
272	SEAR B	Other	1e-08	1e-06	1e-05
288	SEAR B	Food	0.2	0.55	0.9
288	SEAR B	Animal Contact (Domestic and Wild)	0.15	0.25	0.7
288	SEAR B	Human to Human Contact	0.03	0.1	0.15
288	SEAR B	Water	0.05	0.1	0.2
288	SEAR B	Other	1e-08	1e-06	0.01
2	SEAR D	Food	0.05	0.2	0.3
2	SEAR D	Animal Contact (Domestic and Wild)	0.03	0.08	0.15
2	SEAR D	Human to Human Contact	1e-08	0.02	0.05
2	SEAR D	Water	0.05	0.1	0.2
2	SEAR D	Other	1e-08	1e-06	1e-05
10	SEAR D	Food	0.3	0.6	0.8
10	SEAR D	Animal Contact (Domestic and Wild)	0.03	0.1	0.2
10	SEAR D	Human to Human Contact	0.01	0.05	0.15
10	SEAR D	Water	0.1	0.3	0.6
10	SEAR D	Other	1e-08	1e-06	0.03
30	SEAR D	Food	0.02	0.1	0.2
30	SEAR D	Animal Contact (Domestic and Wild)	1e-08	1e-06	0.02
30	SEAR D	Human to Human Contact	1e-08	1e-06	1e-05
30	SEAR D	Water	0.05	0.2	0.47
30	SEAR D	Other	1e-08	1e-06	0.068
41	SEAR D	Food	0.15	0.45	0.6
41	SEAR D	Animal Contact (Domestic and Wild)	0.05	0.1	0.3
41	SEAR D	Human to Human Contact	0.05	0.15	0.4
41	SEAR D	Water	0.1	0.3	0.5
41	SEAR D	Other	1e-08	1e-06	1e-05
48	SEAR D	Food	0.15	0.25	0.55
48	SEAR D	Animal Contact (Domestic and Wild)	0.02	0.05	0.25
48	SEAR D	Human to Human Contact	0.05	0.2	0.35
48	SEAR D	Water	0.15	0.45	0.6
48	SEAR D	Other	0.02	0.05	0.1
53	SEAR D	Food	0.15	0.3	0.5
53	SEAR D	Animal Contact (Domestic and Wild)	0.05	0.1	0.2
53	SEAR D	Human to Human Contact	0.1	0.3	0.4
53	SEAR D	Water	0.2	0.3	0.6
53	SEAR D	Other	1e-08	1e-06	1e-05
89	SEAR D	Food	0.1	0.2	0.3
89	SEAR D	Animal Contact (Domestic and Wild)	0.05	0.1	0.2
89	SEAR D	Human to Human Contact	0.4	0.5	0.6
89	SEAR D	Water	0.1	0.2	0.3
89	SEAR D	Other	1e-08	0.01	0.02
145	SEAR D	Food	0.65	0.7	0.8
145	SEAR D	Animal Contact (Domestic and Wild)	0.1	0.2	0.3
145	SEAR D	Human to Human Contact	0.02	0.05	0.09
145	SEAR D	Water	0.03	0.05	0.08
145	SEAR D	Other	1e-08	1e-06	1e-05
177	SEAR D	Food	0.1	0.25	0.5
177	SEAR D	Animal Contact (Domestic and Wild)	1e-08	0.01	0.02
177	SEAR D	Human to Human Contact	0.02	0.1	0.15
177	SEAR D	Water	0.4	0.6	0.8
177	SEAR D	Other	1e-08	0.04	0.05
181	SEAR D	Food	0.1	0.3	0.75
181	SEAR D	Animal Contact (Domestic and Wild)	0.01	0.1	0.2
181	SEAR D	Human to Human Contact	0.1	0.3	0.9
181	SEAR D	Water	0.1	0.3	0.5
181	SEAR D	Other	1e-08	1e-06	0.01
202	SEAR D	Food	0.01	0.1	0.2
202	SEAR D	Animal Contact (Domestic and Wild)	1e-08	0.01	0.02
202	SEAR D	Human to Human Contact	0.8	0.87	0.95
202	SEAR D	Water	1e-08	0.01	0.02
202	SEAR D	Other	1e-08	0.01	0.02
229	SEAR D	Food	0.05	0.23	0.4
229	SEAR D	Animal Contact (Domestic and Wild)	0.03	0.172312	0.35
229	SEAR D	Human to Human Contact	0.05	0.22	0.4
229	SEAR D	Water	0.2	0.382227	0.6
229	SEAR D	Other	1e-08	1e-06	1e-05
272	SEAR D	Food	0.2	0.5	0.75
272	SEAR D	Animal Contact (Domestic and Wild)	0.05	0.1	0.2
272	SEAR D	Human to Human Contact	0.03	0.1	0.2
272	SEAR D	Water	0.1	0.3	0.5
272	SEAR D	Other	1e-08	1e-06	1e-05
288	SEAR D	Food	0.2	0.5	0.9
288	SEAR D	Animal Contact (Domestic and Wild)	0.15	0.25	0.7
288	SEAR D	Human to Human Contact	0.03	0.15	0.15
288	SEAR D	Water	0.05	0.1	0.2
288	SEAR D	Other	1e-08	1e-06	0.01
19	WPR A	Food	0.3	0.45	0.6
19	WPR A	Animal Contact (Domestic and Wild)	0.01	0.05	0.1
19	WPR A	Human to Human Contact	0.1	0.3	0.5
19	WPR A	Water	0.05	0.2	0.35
19	WPR A	Other	1e-08	1e-06	1e-05
41	WPR A	Food	0.18	0.6	0.75
41	WPR A	Animal Contact (Domestic and Wild)	0.06	0.1	0.14
41	WPR A	Human to Human Contact	0.07	0.1	0.13
41	WPR A	Water	0.15	0.2	0.4
41	WPR A	Other	1e-08	1e-06	1e-05
53	WPR A	Food	0.5	0.55	0.7
53	WPR A	Animal Contact (Domestic and Wild)	0.1	0.2	0.4
53	WPR A	Human to Human Contact	0.05	0.15	0.3
53	WPR A	Water	0.05	0.1	0.2
53	WPR A	Other	1e-08	1e-06	1e-05
89	WPR A	Food	0.1	0.2	0.3
89	WPR A	Animal Contact (Domestic and Wild)	1e-08	0.01	0.02
89	WPR A	Human to Human Contact	0.4	0.6	0.7
89	WPR A	Water	0.1	0.2	0.3
89	WPR A	Other	1e-08	0.01	0.02
160	WPR A	Food	0.4	0.5	0.8
160	WPR A	Animal Contact (Domestic and Wild)	1e-08	1e-06	0.01
160	WPR A	Human to Human Contact	0.2	0.25	0.3
160	WPR A	Water	0.2	0.25	0.3
160	WPR A	Other	1e-08	1e-06	0.01
181	WPR A	Food	0.1	0.35	0.75
181	WPR A	Animal Contact (Domestic and Wild)	0.01	0.1	0.2
181	WPR A	Human to Human Contact	0.1	0.5	0.9
181	WPR A	Water	0.01	0.05	0.2
181	WPR A	Other	1e-08	1e-06	0.01
204	AMR A	Food	0.8	0.9	1
204	AMR A	Animal Contact (Domestic and Wild)	1e-08	1e-06	1e-05
204	AMR A	Human to Human Contact	0.05	0.1	0.3
204	AMR A	Water	1e-08	1e-06	1e-05
204	AMR A	Other	1e-08	1e-06	1e-05
229	WPR A	Food	0.05	0.26	0.5
229	WPR A	Animal Contact (Domestic and Wild)	0.05	0.202257	0.35
229	WPR A	Human to Human Contact	0.05	0.25	0.45
229	WPR A	Water	0.09	0.287854	0.5
229	WPR A	Other	1e-08	1e-06	1e-05
288	WPR A	Food	0.2	0.55	0.9
288	WPR A	Animal Contact (Domestic and Wild)	0.2	0.3	0.7
288	WPR A	Human to Human Contact	0.03	0.05	0.15
288	WPR A	Water	0.05	0.1	0.2
288	WPR A	Other	1e-08	1e-06	0.01
297	WPR A	Food	1e-08	0.05	0.08
297	WPR A	Animal Contact (Domestic and Wild)	0.1	0.2	0.4
297	WPR A	Human to Human Contact	0.5	0.7	0.9
297	WPR A	Water	0.01	0.05	0.08
297	WPR A	Other	1e-08	1e-06	1e-05
19	WPR B	Food	0.35	0.55	0.7
19	WPR B	Animal Contact (Domestic and Wild)	0.01	0.05	0.1
19	WPR B	Human to Human Contact	0.05	0.1	0.2
19	WPR B	Water	0.05	0.3	0.45
19	WPR B	Other	1e-08	1e-06	1e-05
41	WPR B	Food	0.25	0.5	0.7
41	WPR B	Animal Contact (Domestic and Wild)	0.05	0.1	0.3
41	WPR B	Human to Human Contact	0.1	0.2	0.4
41	WPR B	Water	0.1	0.2	0.5
41	WPR B	Other	1e-08	1e-06	1e-05
53	WPR B	Food	0.15	0.3	0.5
53	WPR B	Animal Contact (Domestic and Wild)	0.1	0.2	0.3
53	WPR B	Human to Human Contact	0.1	0.2	0.3
53	WPR B	Water	0.15	0.3	0.5
53	WPR B	Other	1e-08	1e-06	1e-05
89	WPR B	Food	0.1	0.2	0.3
89	WPR B	Animal Contact (Domestic and Wild)	0.05	0.1	0.15
89	WPR B	Human to Human Contact	0.2	0.3	0.35
89	WPR B	Water	0.2	0.3	0.35
89	WPR B	Other	1e-08	0.01	0.02
145	WPR B	Food	0.65	0.7	0.8
145	WPR B	Animal Contact (Domestic and Wild)	0.1	0.2	0.3
145	WPR B	Human to Human Contact	0.02	0.05	0.09
145	WPR B	Water	0.03	0.05	0.08
145	WPR B	Other	1e-08	1e-06	1e-05
181	WPR B	Food	0.1	0.3	0.75
181	WPR B	Animal Contact (Domestic and Wild)	0.01	0.1	0.2
181	WPR B	Human to Human Contact	0.1	0.3	0.9
181	WPR B	Water	0.1	0.3	0.5
181	WPR B	Other	1e-08	1e-06	0.01
202	WPR A	Food	0.01	0.1	0.2
202	WPR A	Animal Contact (Domestic and Wild)	1e-08	0.01	0.02
202	WPR A	Human to Human Contact	0.8	0.87	0.95
202	WPR A	Water	1e-08	0.01	0.02
202	WPR A	Other	1e-08	0.01	0.02
229	WPR B	Food	0.05	0.23	0.4
229	WPR B	Animal Contact (Domestic and Wild)	0.03	0.174164	0.35
229	WPR B	Human to Human Contact	0.05	0.22	0.4
229	WPR B	Water	0.2	0.371862	0.6
229	WPR B	Other	1e-08	1e-06	1e-05
272	WPR B	Food	0.25	0.7	0.95
272	WPR B	Animal Contact (Domestic and Wild)	0.01	0.05	0.07
272	WPR B	Human to Human Contact	1e-08	0.02	0.04
272	WPR B	Water	0.1	0.23	0.35
272	WPR B	Other	1e-08	1e-06	1e-05
288	WPR B	Food	0.2	0.55	0.9
288	WPR B	Animal Contact (Domestic and Wild)	0.15	0.25	0.7
288	WPR B	Human to Human Contact	0.03	0.1	0.15
288	WPR B	Water	0.05	0.1	0.2
288	WPR B	Other	1e-08	1e-06	0.01
297	WPR B	Food	1e-08	0.05	0.08
297	WPR B	Animal Contact (Domestic and Wild)	0.1	0.2	0.4
297	WPR B	Human to Human Contact	0.5	0.7	0.9
297	WPR B	Water	0.01	0.05	0.08
297	WPR B	Other	1e-08	1e-06	1e-05

## Sheet: ETEC
Expert ID	WHO Sub-region	Exposure route	5th percentile	50th percentile	95th percentile
41	AFR D	Food	0.1	0.3	0.5
41	AFR D	Animal Contact (Domestic and Wild)	0.1	0.3	0.5
41	AFR D	Human to Human Contact	0.02	0.1	0.3
41	AFR D	Water	0.1	0.3	0.6
41	AFR D	Other	1e-08	1e-06	1e-05
53	AFR D	Food	0.4	0.5	0.7
53	AFR D	Animal Contact (Domestic and Wild)	0.1	0.15	0.2
53	AFR D	Human to Human Contact	0.02	0.05	0.1
53	AFR D	Water	0.2	0.3	0.4
53	AFR D	Other	1e-08	1e-06	1e-05
59	AFR D	Food	0.6	0.7	0.8
59	AFR D	Animal Contact (Domestic and Wild)	1e-08	0.05	0.07
59	AFR D	Human to Human Contact	0.04	0.05	0.07
59	AFR D	Water	0.05	0.2	0.25
59	AFR D	Other	1e-08	1e-06	1e-05
60	AFR D	Food	0.3	0.4	0.5
60	AFR D	Animal Contact (Domestic and Wild)	0.02	0.05	0.06
60	AFR D	Human to Human Contact	0.02	0.05	0.06
60	AFR D	Water	0.4	0.5	0.7
60	AFR D	Other	1e-08	1e-06	1e-05
62	AFR D	Food	0.4	0.45	0.5
62	AFR D	Animal Contact (Domestic and Wild)	0.02	0.05	0.07
62	AFR D	Human to Human Contact	0.02	0.05	0.07
62	AFR D	Water	0.4	0.45	0.5
62	AFR D	Other	1e-08	1e-06	1e-05
89	AFR D	Food	0.1	0.2	0.3
89	AFR D	Animal Contact (Domestic and Wild)	0.05	0.1	0.15
89	AFR D	Human to Human Contact	0.3	0.4	0.5
89	AFR D	Water	0.2	0.3	0.4
89	AFR D	Other	1e-08	0.01	0.02
145	AFR D	Food	0.25	0.3	0.35
145	AFR D	Animal Contact (Domestic and Wild)	0.1	0.15	0.2
145	AFR D	Human to Human Contact	0.02	0.05	0.15
145	AFR D	Water	0.4	0.5	0.6
145	AFR D	Other	1e-08	1e-06	1e-05
181	AFR D	Food	0.1	0.3	0.8
181	AFR D	Animal Contact (Domestic and Wild)	0.01	0.05	0.1
181	AFR D	Human to Human Contact	0.05	0.2	0.6
181	AFR D	Water	0.1	0.45	0.8
181	AFR D	Other	1e-08	1e-06	0.01
200	AFR D	Food	0.3	0.4	0.6
200	AFR D	Animal Contact (Domestic and Wild)	0.02	0.05	0.2
200	AFR D	Human to Human Contact	0.02	0.1	0.2
200	AFR D	Water	0.2	0.45	0.6
200	AFR D	Other	1e-08	1e-05	2e-05
202	AFR D	Food	0.01	0.1	0.2
202	AFR D	Animal Contact (Domestic and Wild)	1e-08	0.01	0.02
202	AFR D	Human to Human Contact	0.8	0.87	0.95
202	AFR D	Water	1e-08	0.1	0.15
202	AFR D	Other	1e-08	0.01	0.02
211	AFR D	Food	0.2	0.3	0.6
211	AFR D	Animal Contact (Domestic and Wild)	1e-08	1e-07	1e-05
211	AFR D	Human to Human Contact	0.02	0.15	0.2
211	AFR D	Water	0.3	0.55	0.7
211	AFR D	Other	1e-08	1e-06	1e-05
270	AFR D	Food	0.3	0.35	0.7
270	AFR D	Animal Contact (Domestic and Wild)	0.25	0.4	0.5
270	AFR D	Human to Human Contact	0.05	0.15	0.3
270	AFR D	Water	0.03	0.1	0.15
270	AFR D	Other	1e-08	1e-06	1e-05
272	AFR D	Food	0.2	0.6	0.9
272	AFR D	Animal Contact (Domestic and Wild)	0.03	0.1	0.2
272	AFR D	Human to Human Contact	0.02	0.1	0.2
272	AFR D	Water	0.1	0.2	0.3
272	AFR D	Other	1e-08	1e-06	1e-05
288	AFR D	Food	0.2	0.45	0.9
288	AFR D	Animal Contact (Domestic and Wild)	0.2	0.3	0.7
288	AFR D	Human to Human Contact	0.03	0.15	0.16
288	AFR D	Water	0.05	0.1	0.2
288	AFR D	Other	1e-08	1e-06	0.01
41	AFR E	Food	0.15	0.45	0.6
41	AFR E	Animal Contact (Domestic and Wild)	0.1	0.15	0.3
41	AFR E	Human to Human Contact	0.05	0.1	0.3
41	AFR E	Water	0.1	0.3	0.6
41	AFR E	Other	1e-08	1e-06	1e-05
53	AFR E	Food	0.3	0.5	0.7
53	AFR E	Animal Contact (Domestic and Wild)	0.1	0.15	0.25
53	AFR E	Human to Human Contact	0.03	0.05	0.1
53	AFR E	Water	0.2	0.3	0.4
53	AFR E	Other	1e-08	1e-06	1e-05
60	AFR E	Food	0.3	0.4	0.5
60	AFR E	Animal Contact (Domestic and Wild)	0.02	0.05	0.06
60	AFR E	Human to Human Contact	0.02	0.05	0.06
60	AFR E	Water	0.4	0.5	0.7
60	AFR E	Other	1e-08	1e-06	1e-05
62	AFR E	Food	0.4	0.45	0.5
62	AFR E	Animal Contact (Domestic and Wild)	0.02	0.05	0.07
62	AFR E	Human to Human Contact	0.02	0.05	0.07
62	AFR E	Water	0.4	0.45	0.5
62	AFR E	Other	1e-08	1e-06	1e-05
89	AFR E	Food	0.1	0.2	0.3
89	AFR E	Animal Contact (Domestic and Wild)	0.05	0.1	0.15
89	AFR E	Human to Human Contact	0.3	0.4	0.5
89	AFR E	Water	0.2	0.3	0.4
89	AFR E	Other	1e-08	0.01	0.02
145	AFR E	Food	0.25	0.3	0.35
145	AFR E	Animal Contact (Domestic and Wild)	0.1	0.15	0.2
145	AFR E	Human to Human Contact	0.02	0.05	0.15
145	AFR E	Water	0.4	0.5	0.6
145	AFR E	Other	1e-08	1e-06	1e-05
181	AFR E	Food	0.1	0.3	0.8
181	AFR E	Animal Contact (Domestic and Wild)	0.01	0.05	0.1
181	AFR E	Human to Human Contact	0.05	0.2	0.6
181	AFR E	Water	0.1	0.45	0.8
181	AFR E	Other	1e-08	1e-06	0.01
200	AFR E	Food	0.3	0.4	0.6
200	AFR E	Animal Contact (Domestic and Wild)	0.02	0.05	0.2
200	AFR E	Human to Human Contact	0.02	0.1	0.2
200	AFR E	Water	0.2	0.45	0.6
200	AFR E	Other	1e-08	1e-05	2e-05
202	AFR E	Food	0.01	0.1	0.2
202	AFR E	Animal Contact (Domestic and Wild)	1e-08	0.01	0.02
202	AFR E	Human to Human Contact	0.8	0.87	0.95
202	AFR E	Water	1e-08	0.1	0.15
202	AFR E	Other	1e-08	0.01	0.02
211	AFR E	Food	0.2	0.3	0.6
211	AFR E	Animal Contact (Domestic and Wild)	1e-08	1e-07	1e-05
211	AFR E	Human to Human Contact	0.02	0.15	0.2
211	AFR E	Water	0.3	0.55	0.7
211	AFR E	Other	1e-08	1e-07	1e-05
270	AFR E	Food	0.3	0.35	0.7
270	AFR E	Animal Contact (Domestic and Wild)	0.25	0.4	0.5
270	AFR E	Human to Human Contact	0.05	0.15	0.3
270	AFR E	Water	0.03	0.1	0.15
270	AFR E	Other	1e-08	1e-06	1e-05
272	AFR E	Food	0.3	0.6	0.9
272	AFR E	Animal Contact (Domestic and Wild)	0.03	0.1	0.15
272	AFR E	Human to Human Contact	0.03	0.1	0.15
272	AFR E	Water	0.05	0.2	0.3
272	AFR E	Other	1e-08	1e-06	1e-05
288	AFR E	Food	0.2	0.45	0.9
288	AFR E	Animal Contact (Domestic and Wild)	0.2	0.3	0.7
288	AFR E	Human to Human Contact	0.03	0.15	0.16
288	AFR E	Water	0.05	0.1	0.2
288	AFR E	Other	1e-08	1e-06	0.01
25	AMR A	Food	0.1	0.15	0.2
25	AMR A	Animal Contact (Domestic and Wild)	0.35	0.4	0.45
25	AMR A	Human to Human Contact	0.3	0.35	0.4
25	AMR A	Water	0.08	0.1	0.12
25	AMR A	Other	1e-08	1e-06	0.01
40	AMR A	Food	0.55	0.65	0.8
40	AMR A	Animal Contact (Domestic and Wild)	0.02	0.03	0.04
40	AMR A	Human to Human Contact	0.05	0.2	0.3
40	AMR A	Water	0.1	0.12	0.25
40	AMR A	Other	1e-08	1e-06	1e-05
41	AMR A	Food	0.12	0.6	0.7
41	AMR A	Animal Contact (Domestic and Wild)	0.05	0.1	0.15
41	AMR A	Human to Human Contact	0.02	0.05	0.08
41	AMR A	Water	0.1	0.25	0.33
41	AMR A	Other	1e-08	1e-06	1e-05
53	AMR A	Food	0.75	0.9	0.95
53	AMR A	Animal Contact (Domestic and Wild)	0.03	0.05	0.1
53	AMR A	Human to Human Contact	0.01	0.02	0.05
53	AMR A	Water	1e-08	0.02	0.05
53	AMR A	Other	1e-08	0.01	0.02
89	AMR A	Food	0.1	0.2	0.3
89	AMR A	Animal Contact (Domestic and Wild)	0.05	0.1	0.2
89	AMR A	Human to Human Contact	0.2	0.3	0.4
89	AMR A	Water	0.3	0.4	0.5
89	AMR A	Other	1e-08	0.01	0.02
160	AMR A	Food	0.7	0.8	0.85
160	AMR A	Animal Contact (Domestic and Wild)	1e-08	1e-07	0.01
160	AMR A	Human to Human Contact	0.09	0.1	0.12
160	AMR A	Water	0.09	0.1	0.11
160	AMR A	Other	1e-08	1e-07	0.01
181	AMR A	Food	0.2	0.6	0.95
181	AMR A	Animal Contact (Domestic and Wild)	0.01	0.05	0.1
181	AMR A	Human to Human Contact	0.05	0.3	0.6
181	AMR A	Water	0.01	0.05	0.2
181	AMR A	Other	1e-08	1e-07	0.01
188	AMR A	Food	0.4	0.5	0.6
188	AMR A	Animal Contact (Domestic and Wild)	0.02	0.05	0.1
188	AMR A	Human to Human Contact	0.05	0.1	0.12
188	AMR A	Water	0.15	0.3	0.35
188	AMR A	Other	1e-08	1e-06	1e-05
200	AMR A	Food	0.2	0.43	0.6
200	AMR A	Animal Contact (Domestic and Wild)	1e-08	0.02	0.05
200	AMR A	Human to Human Contact	0.01	0.05	0.15
200	AMR A	Water	0.1	0.2	0.45
200	AMR A	Other	0.2	0.3	0.45
204	AMR A	Food	0.2	0.4	0.6
204	AMR A	Animal Contact (Domestic and Wild)	0.01	0.05	0.1
204	AMR A	Human to Human Contact	0.1	0.2	0.3
204	AMR A	Water	0.25	0.45	0.65
204	AMR A	Other	1e-08	1e-06	1e-05
211	AMR A	Food	0.2	0.4	0.6
211	AMR A	Animal Contact (Domestic and Wild)	1e-08	1e-07	1e-05
211	AMR A	Human to Human Contact	0.02	0.1	0.15
211	AMR A	Water	0.3	0.5	0.7
211	AMR A	Other	1e-08	1e-07	1e-05
229	AMR A	Food	0.7	0.9	1
229	AMR A	Animal Contact (Domestic and Wild)	1e-08	0.01	0.1
229	AMR A	Human to Human Contact	1e-08	0.01	0.1
229	AMR A	Water	1e-08	0.08	0.18
229	AMR A	Other	1e-08	0.0001	0.0002
270	AMR A	Food	0.5	0.6	0.7
270	AMR A	Animal Contact (Domestic and Wild)	0.15	0.3	0.35
270	AMR A	Human to Human Contact	0.05	0.1	0.25
270	AMR A	Water	0.02	0.05	0.1
270	AMR A	Other	1e-08	1e-06	1e-05
288	AMR A	Food	0.2	0.65	0.9
288	AMR A	Animal Contact (Domestic and Wild)	0.19	0.2	0.7
288	AMR A	Human to Human Contact	0.03	0.05	0.15
288	AMR A	Water	0.05	0.1	0.2
288	AMR A	Other	1e-08	1e-06	0.01
25	AMR B	Food	0.1	0.15	0.2
25	AMR B	Animal Contact (Domestic and Wild)	0.25	0.3	0.35
25	AMR B	Human to Human Contact	0.35	0.4	0.45
25	AMR B	Water	0.1	0.15	0.2
25	AMR B	Other	1e-08	1e-06	0.01
33	AMR B	Food	0.42	0.72	0.85
33	AMR B	Animal Contact (Domestic and Wild)	1e-08	1e-06	1e-05
33	AMR B	Human to Human Contact	1e-08	1e-06	1e-05
33	AMR B	Water	0.05	0.25	0.34
33	AMR B	Other	1e-08	1e-06	1e-05
40	AMR B	Food	0.6	0.65	0.8
40	AMR B	Animal Contact (Domestic and Wild)	0.02	0.03	0.04
40	AMR B	Human to Human Contact	0.05	0.22	0.3
40	AMR B	Water	0.08	0.1	0.25
40	AMR B	Other	1e-08	1e-06	1e-05
41	AMR B	Food	0.15	0.5	0.7
41	AMR B	Animal Contact (Domestic and Wild)	0.1	0.2	0.3
41	AMR B	Human to Human Contact	0.05	0.1	0.15
41	AMR B	Water	0.1	0.2	0.3
41	AMR B	Other	1e-08	1e-06	1e-05
53	AMR B	Food	0.4	0.5	0.6
53	AMR B	Animal Contact (Domestic and Wild)	0.1	0.15	0.25
53	AMR B	Human to Human Contact	0.03	0.05	0.1
53	AMR B	Water	0.2	0.3	0.4
53	AMR B	Other	1e-08	1e-06	1e-05
89	AMR B	Food	0.1	0.2	0.3
89	AMR B	Animal Contact (Domestic and Wild)	0.05	0.1	0.12
89	AMR B	Human to Human Contact	0.2	0.4	0.5
89	AMR B	Water	0.2	0.3	0.4
89	AMR B	Other	1e-08	0.01	0.02
145	AMR B	Food	0.3	0.4	0.5
145	AMR B	Animal Contact (Domestic and Wild)	0.03	0.05	0.08
145	AMR B	Human to Human Contact	0.03	0.05	0.08
145	AMR B	Water	0.2	0.3	0.4
145	AMR B	Other	0.1	0.2	0.3
181	AMR B	Food	0.1	0.4	0.8
181	AMR B	Animal Contact (Domestic and Wild)	0.01	0.05	0.1
181	AMR B	Human to Human Contact	0.05	0.25	0.6
181	AMR B	Water	0.1	0.3	0.7
181	AMR B	Other	1e-08	1e-06	0.01
188	AMR B	Food	0.5	0.65	0.75
188	AMR B	Animal Contact (Domestic and Wild)	1e-08	1e-06	1e-05
188	AMR B	Human to Human Contact	0.05	0.075	0.1
188	AMR B	Water	0.25	0.3	0.35
188	EUR A	Other	1e-08	1e-06	1e-05
200	AMR B	Food	0.3	0.45	0.6
200	AMR B	Animal Contact (Domestic and Wild)	0.02	0.05	0.2
200	AMR B	Human to Human Contact	0.02	0.1	0.2
200	AMR B	Water	0.2	0.4	0.6
200	AMR B	Other	1e-08	1e-05	2e-05
202	AMR B	Food	0.01	0.1	0.2
202	AMR B	Animal Contact (Domestic and Wild)	1e-08	0.01	0.02
202	AMR B	Human to Human Contact	0.8	0.87	0.95
202	AMR B	Water	1e-08	0.01	0.02
202	AMR B	Other	1e-08	0.01	0.02
211	AMR B	Food	0.2	0.3	0.6
211	AMR B	Animal Contact (Domestic and Wild)	1e-08	1e-07	1e-05
211	AMR B	Human to Human Contact	0.02	0.15	0.2
211	AMR B	Water	0.3	0.55	0.7
211	AMR B	Other	1e-08	1e-07	1e-05
229	AMR B	Food	0.7	0.87	0.97
229	AMR B	Animal Contact (Domestic and Wild)	0.001	0.01	0.05
229	AMR B	Human to Human Contact	0.001	0.01	0.05
229	AMR B	Water	0.03	0.106964	0.25
229	AMR B	Other	1e-08	1e-07	1e-05
270	AMR B	Food	0.4	0.45	0.7
270	AMR B	Animal Contact (Domestic and Wild)	0.2	0.4	0.41
270	AMR B	Human to Human Contact	0.05	0.1	0.25
270	AMR B	Water	0.05	0.15	0.2
270	AMR B	Other	1e-08	1e-06	1e-05
272	AMR B	Food	0.25	0.75	0.95
272	AMR B	Animal Contact (Domestic and Wild)	0.03	0.1	0.15
272	AMR B	Human to Human Contact	0.02	0.05	0.1
272	AMR B	Water	0.03	0.1	0.2
272	AMR B	Other	1e-08	1e-06	1e-05
288	AMR B	Food	0.2	0.55	0.9
288	AMR B	Animal Contact (Domestic and Wild)	0.15	0.25	0.7
288	AMR B	Human to Human Contact	0.03	0.1	0.15
288	AMR B	Water	0.05	0.1	0.2
288	AMR B	Other	1e-08	1e-06	0.01
25	AMR D	Food	0.15	0.2	0.25
25	AMR D	Animal Contact (Domestic and Wild)	0.05	0.1	0.15
25	AMR D	Human to Human Contact	0.4	0.45	0.5
25	AMR D	Water	0.2	0.25	0.3
25	AMR D	Other	1e-08	1e-06	0.01
33	AMR D	Food	0.38	0.65	0.88
33	AMR D	Animal Contact (Domestic and Wild)	1e-08	1e-06	1e-05
33	AMR D	Human to Human Contact	0.14	0.34	0.5
33	AMR D	Water	1e-08	1e-06	1e-05
33	AMR D	Other	1e-08	1e-06	1e-05
40	AMR D	Food	0.59	0.6	0.8
40	AMR D	Animal Contact (Domestic and Wild)	0.02	0.03	0.04
40	AMR D	Human to Human Contact	0.05	0.22	0.3
40	AMR D	Water	0.1	0.15	0.3
40	AMR D	Other	1e-08	1e-06	1e-05
41	AMR D	Food	0.15	0.35	0.5
41	AMR D	Animal Contact (Domestic and Wild)	0.05	0.15	0.3
41	AMR D	Human to Human Contact	0.05	0.25	0.4
41	AMR D	Water	0.05	0.25	0.4
41	AMR D	Other	1e-08	1e-06	1e-05
53	AMR D	Food	0.4	0.6	0.7
53	AMR D	Animal Contact (Domestic and Wild)	0.03	0.05	0.1
53	AMR D	Human to Human Contact	0.05	0.1	0.2
53	AMR D	Water	0.15	0.25	0.35
53	AMR D	Other	1e-08	1e-06	1e-05
89	AMR D	Food	0.1	0.2	0.3
89	AMR D	Animal Contact (Domestic and Wild)	0.05	0.1	0.12
89	AMR D	Human to Human Contact	0.2	0.4	0.5
89	AMR D	Water	0.2	0.3	0.4
89	AMR D	Other	1e-08	0.01	0.02
145	AMR D	Food	0.29	0.3	0.5
145	AMR D	Animal Contact (Domestic and Wild)	0.05	0.1	0.15
145	AMR D	Human to Human Contact	0.05	0.1	0.15
145	AMR D	Water	0.4	0.5	0.6
145	AMR D	Other	1e-08	1e-06	1e-05
181	AMR D	Food	0.1	0.4	0.8
181	AMR D	Animal Contact (Domestic and Wild)	0.01	0.05	0.1
181	AMR D	Human to Human Contact	0.05	0.25	0.6
181	AMR D	Water	0.1	0.3	0.7
181	AMR D	Other	1e-08	1e-06	0.01
188	WPR A	Food	0.5	0.65	0.75
188	WPR A	Animal Contact (Domestic and Wild)	1e-08	1e-06	1e-05
188	WPR A	Human to Human Contact	0.05	0.075	0.1
188	WPR A	Water	0.25	0.3	0.35
188	WPR A	Other	1e-08	1e-06	1e-05
200	AMR D	Food	0.3	0.4	0.6
200	AMR D	Animal Contact (Domestic and Wild)	0.02	0.05	0.2
200	AMR D	Human to Human Contact	0.02	0.1	0.2
200	AMR D	Water	0.2	0.45	0.6
200	AMR D	Other	1e-08	1e-05	2e-05
202	AMR D	Food	0.01	0.1	0.2
202	AMR D	Animal Contact (Domestic and Wild)	1e-08	0.01	0.02
202	AMR D	Human to Human Contact	0.8	0.87	0.95
202	AMR D	Water	1e-08	0.01	0.02
202	AMR D	Other	1e-08	0.01	0.02
211	AMR D	Food	0.2	0.3	0.6
211	AMR D	Animal Contact (Domestic and Wild)	1e-08	1e-06	1e-05
211	AMR D	Human to Human Contact	0.02	0.15	0.2
211	AMR D	Water	0.3	0.55	0.7
211	AMR D	Other	1e-08	1e-06	1e-05
229	AMR D	Food	0.6	0.76	0.95
229	AMR D	Animal Contact (Domestic and Wild)	0.001	0.01	0.05
229	AMR D	Human to Human Contact	0.001	0.01	0.05
229	AMR D	Water	0.05	0.21664	0.4
229	AMR D	Other	1e-08	1e-06	1e-05
270	AMR D	Food	0.4	0.45	0.7
270	AMR D	Animal Contact (Domestic and Wild)	0.2	0.4	0.41
270	AMR D	Human to Human Contact	0.05	0.1	0.25
270	AMR D	Water	0.05	0.15	0.2
270	AMR D	Other	1e-08	1e-06	1e-05
272	AMR D	Food	0.2	0.65	0.9
272	AMR D	Animal Contact (Domestic and Wild)	0.03	0.07	0.15
272	AMR D	Human to Human Contact	0.02	0.08	0.15
272	AMR D	Water	0.05	0.2	0.4
272	AMR D	Other	1e-08	1e-06	1e-05
288	AMR D	Food	0.2	0.45	0.9
288	AMR D	Animal Contact (Domestic and Wild)	0.2	0.3	0.7
288	AMR D	Human to Human Contact	0.03	0.15	0.16
288	AMR D	Water	0.05	0.1	0.2
288	AMR D	Other	1e-08	1e-06	0.01
41	EMR B	Food	0.15	0.45	0.65
41	EMR B	Animal Contact (Domestic and Wild)	0.05	0.15	0.3
41	EMR B	Human to Human Contact	0.15	0.25	0.4
41	EMR B	Water	0.05	0.15	0.35
41	EMR B	Other	1e-08	1e-06	1e-05
53	EMR B	Food	0.4	0.5	0.6
53	EMR B	Animal Contact (Domestic and Wild)	0.03	0.05	0.1
53	EMR B	Human to Human Contact	0.03	0.05	0.1
53	EMR B	Water	0.2	0.4	0.5
53	EMR B	Other	1e-08	1e-06	1e-05
60	EMR B	Food	0.3	0.4	0.6
60	EMR B	Animal Contact (Domestic and Wild)	0.02	0.05	0.06
60	EMR B	Human to Human Contact	0.02	0.05	0.06
60	EMR B	Water	0.4	0.5	0.7
60	EMR B	Other	1e-08	1e-06	1e-05
89	EMR B	Food	0.2	0.3	0.4
89	EMR B	Animal Contact (Domestic and Wild)	0.1	0.2	0.3
89	EMR B	Human to Human Contact	0.2	0.3	0.4
89	EMR B	Water	0.15	0.2	0.3
89	EMR B	Other	1e-08	0.01	0.02
145	EMR B	Food	0.2	0.3	0.4
145	EMR B	Animal Contact (Domestic and Wild)	0.05	0.1	0.2
145	EMR B	Human to Human Contact	0.09	0.1	0.3
145	EMR B	Water	0.4	0.5	0.6
145	EMR B	Other	1e-08	1e-06	1e-05
181	EMR B	Food	0.1	0.4	0.8
181	EMR B	Animal Contact (Domestic and Wild)	0.01	0.05	0.1
181	EMR B	Human to Human Contact	0.05	0.25	0.6
181	EMR B	Water	0.1	0.3	0.7
181	EMR B	Other	1e-08	1e-06	0.01
200	EMR B	Food	0.3	0.45	0.6
200	EMR B	Animal Contact (Domestic and Wild)	0.02	0.05	0.2
200	EMR B	Human to Human Contact	0.02	0.1	0.2
200	EMR B	Water	0.2	0.4	0.6
200	EMR B	Other	1e-08	1e-06	1e-05
202	EMR B	Food	0.01	0.1	0.2
202	EMR B	Animal Contact (Domestic and Wild)	1e-08	0.01	0.02
202	EMR B	Human to Human Contact	0.8	0.87	0.95
202	EMR B	Water	1e-08	0.01	0.02
202	EMR B	Other	1e-08	0.01	0.02
211	EMR B	Food	0.2	0.3	0.6
211	EMR B	Animal Contact (Domestic and Wild)	1e-08	1e-06	1e-05
211	EMR B	Human to Human Contact	0.02	0.15	0.2
211	EMR B	Water	0.3	0.55	0.7
211	EMR B	Other	1e-08	1e-06	1e-05
270	EMR B	Food	0.4	0.45	0.7
270	EMR B	Animal Contact (Domestic and Wild)	0.2	0.4	0.41
270	EMR B	Human to Human Contact	0.05	0.1	0.25
270	EMR B	Water	0.05	0.15	0.2
270	EMR B	Other	1e-08	1e-06	1e-05
272	EMR B	Food	0.2	0.55	0.7
272	EMR B	Animal Contact (Domestic and Wild)	0.01	0.05	0.1
272	EMR B	Human to Human Contact	0.03	0.1	0.18
272	EMR B	Water	0.1	0.3	0.55
272	EMR B	Other	1e-08	1e-06	1e-05
288	EMR B	Food	0.2	0.55	0.9
288	EMR B	Animal Contact (Domestic and Wild)	0.15	0.25	0.7
288	EMR B	Human to Human Contact	0.03	0.1	0.15
288	EMR B	Water	0.05	0.1	0.2
288	EMR B	Other	1e-08	1e-06	0.01
41	EMR D	Food	0.15	0.45	0.6
41	EMR D	Animal Contact (Domestic and Wild)	0.05	0.1	0.3
41	EMR D	Human to Human Contact	0.05	0.15	0.4
41	EMR D	Water	0.1	0.3	0.55
41	EMR D	Other	1e-08	1e-06	1e-05
53	EMR D	Food	0.4	0.5	0.7
53	EMR D	Animal Contact (Domestic and Wild)	0.03	0.05	0.1
53	EMR D	Human to Human Contact	0.03	0.05	0.1
53	EMR D	Water	0.2	0.4	0.6
53	EMR D	Other	1e-08	1e-06	1e-05
60	EMR D	Food	0.3	0.4	0.6
60	EMR D	Animal Contact (Domestic and Wild)	0.02	0.05	0.06
60	EMR D	Human to Human Contact	0.02	0.05	0.06
60	EMR D	Water	0.4	0.5	0.7
60	EMR D	Other	1e-08	1e-06	1e-05
89	EMR D	Food	0.2	0.3	0.4
89	EMR D	Animal Contact (Domestic and Wild)	0.1	0.2	0.3
89	EMR D	Human to Human Contact	0.2	0.3	0.4
89	EMR D	Water	0.15	0.2	0.3
89	EMR D	Other	1e-08	0.01	0.02
145	EMR D	Food	0.2	0.3	0.4
145	EMR D	Animal Contact (Domestic and Wild)	0.05	0.1	0.2
145	EMR D	Human to Human Contact	0.09	0.1	0.3
145	EMR D	Water	0.4	0.5	0.6
145	EMR D	Other	1e-08	1e-06	1e-05
181	EMR D	Food	0.1	0.3	0.8
181	EMR D	Animal Contact (Domestic and Wild)	0.01	0.05	0.1
181	EMR D	Human to Human Contact	0.05	0.25	0.6
181	EMR D	Water	0.1	0.4	0.7
181	EMR D	Other	1e-08	1e-06	0.01
200	EMR D	Food	0.3	0.4	0.6
200	EMR D	Animal Contact (Domestic and Wild)	0.02	0.05	0.2
200	EMR D	Human to Human Contact	0.02	0.1	0.2
200	EMR D	Water	0.2	0.45	0.6
200	EMR D	Other	1e-08	1e-05	2e-05
202	EMR D	Food	0.01	0.1	0.2
202	EMR D	Animal Contact (Domestic and Wild)	1e-08	0.01	0.02
202	EMR D	Human to Human Contact	0.8	0.87	0.95
202	EMR D	Water	1e-08	0.01	0.02
202	EMR D	Other	1e-08	0.01	0.02
211	EMR D	Food	0.2	0.3	0.6
211	EMR D	Animal Contact (Domestic and Wild)	1e-08	1e-07	1e-05
211	EMR D	Human to Human Contact	0.02	0.15	0.2
211	EMR D	Water	0.3	0.55	0.7
211	EMR D	Other	1e-08	1e-07	1e-05
270	EMR D	Food	0.4	0.45	0.7
270	EMR D	Animal Contact (Domestic and Wild)	0.2	0.4	0.41
270	EMR D	Human to Human Contact	0.05	0.1	0.25
270	EMR D	Water	0.05	0.15	0.2
270	EMR D	Other	1e-08	1e-06	1e-05
272	EMR D	Food	0.25	0.6	0.8
272	EMR D	Animal Contact (Domestic and Wild)	0.01	0.05	0.15
272	EMR D	Human to Human Contact	0.02	0.1	0.2
272	EMR D	Water	0.15	0.3	0.5
272	EMR D	Other	1e-08	1e-06	1e-05
288	EMR D	Food	0.2	0.5	0.9
288	EMR D	Animal Contact (Domestic and Wild)	0.15	0.25	0.7
288	EMR D	Human to Human Contact	0.03	0.15	0.16
288	EMR D	Water	0.05	0.1	0.2
288	EMR D	Other	1e-08	1e-06	0.01
19	EUR A	Food	0.4	0.56	0.7
19	EUR A	Animal Contact (Domestic and Wild)	1e-08	0.01	0.02
19	EUR A	Human to Human Contact	0.01	0.03	0.05
19	EUR A	Water	0.2	0.4	0.6
19	EUR A	Other	1e-08	1e-06	1e-05
41	EUR A	Food	0.1	0.55	0.69
41	EUR A	Animal Contact (Domestic and Wild)	0.05	0.15	0.18
41	EUR A	Human to Human Contact	0.03	0.05	0.1
41	EUR A	Water	0.1	0.25	0.38
41	EUR A	Other	1e-08	1e-06	1e-05
53	EUR A	Food	0.6	0.85	0.95
53	EUR A	Animal Contact (Domestic and Wild)	0.03	0.05	0.1
53	EUR A	Human to Human Contact	0.03	0.04	0.1
53	EUR A	Water	1e-08	0.05	0.1
53	EUR A	Other	1e-08	0.01	0.02
89	EUR A	Food	0.2	0.3	0.4
89	EUR A	Animal Contact (Domestic and Wild)	0.05	0.1	0.2
89	EUR A	Human to Human Contact	0.05	0.1	0.15
89	EUR A	Water	0.2	0.4	0.5
89	EUR A	Other	1e-08	0.01	0.02
130	EUR A	Food	0.25	0.45	0.65
130	EUR A	Animal Contact (Domestic and Wild)	0.001	0.005	0.01
130	EUR A	Human to Human Contact	0.25	0.45	0.65
130	EUR A	Water	0.02	0.1	0.25
130	EUR A	Other	1e-08	1e-06	1e-05
134	EUR A	Food	0.35	0.68	0.85
134	EUR A	Animal Contact (Domestic and Wild)	0.001	0.01	0.1
134	EUR A	Human to Human Contact	0.02	0.06	0.15
134	EUR A	Water	0.12	0.2	0.6
134	EUR A	Other	0.01	0.06	0.15
136	EUR A	Food	0.35	0.4	0.45
136	EUR A	Animal Contact (Domestic and Wild)	1e-08	0.01	0.03
136	EUR A	Human to Human Contact	0.2	0.3	0.4
136	EUR A	Water	0.2	0.3	0.4
136	EUR A	Other	1e-08	1e-06	1e-05
147	EUR A	Food	0.4	0.5	0.6
147	EUR A	Animal Contact (Domestic and Wild)	0.05	0.1	0.15
147	EUR A	Human to Human Contact	0.1	0.2	0.25
147	EUR A	Water	0.05	0.1	0.15
147	EUR A	Other	1e-08	0.001	0.002
160	EUR A	Food	0.49	0.5	0.7
160	EUR A	Animal Contact (Domestic and Wild)	1e-08	1e-06	0.01
160	EUR A	Human to Human Contact	0.1	0.25	0.3
160	EUR A	Water	0.05	0.25	0.3
160	EUR A	Other	1e-08	1e-06	0.01
168	EUR A	Food	0.4	0.5	0.6
168	EUR A	Animal Contact (Domestic and Wild)	0.01	0.03	0.04
168	EUR A	Human to Human Contact	0.01	0.02	0.04
168	EUR A	Water	0.4	0.45	0.6
168	EUR A	Other	1e-08	1e-06	1e-05
181	EUR A	Food	0.2	0.6	0.95
181	EUR A	Animal Contact (Domestic and Wild)	0.01	0.05	0.1
181	EUR A	Human to Human Contact	0.05	0.3	0.6
181	EUR A	Water	0.01	0.05	0.2
181	EUR A	Other	1e-08	1e-06	0.01
185	EUR A	Food	0.02	0.04	0.06
185	EUR A	Animal Contact (Domestic and Wild)	0.05	0.1	0.15
185	EUR A	Human to Human Contact	0.7	0.8	0.9
185	EUR A	Water	0.01	0.05	0.09
185	EUR A	Other	1e-08	1e-06	1e-05
204	EUR A	Food	0.2	0.5	0.6
204	EUR A	Animal Contact (Domestic and Wild)	0.01	0.05	0.1
204	EUR A	Human to Human Contact	0.1	0.2	0.3
204	EUR A	Water	0.24	0.25	0.65
204	EUR A	Other	1e-08	1e-06	1e-05
288	EUR A	Food	0.2	0.65	0.9
288	EUR A	Animal Contact (Domestic and Wild)	0.19	0.2	0.7
288	EUR A	Human to Human Contact	0.03	0.05	0.15
288	EUR A	Water	0.05	0.1	0.2
288	EUR A	Other	1e-08	1e-06	0.01
19	EUR B	Food	0.4	0.56	0.7
19	EUR B	Animal Contact (Domestic and Wild)	1e-08	0.01	0.03
19	EUR B	Human to Human Contact	0.01	0.03	0.05
19	EUR B	Water	0.2	0.4	0.6
19	EUR B	Other	1e-08	1e-06	1e-05
41	EUR B	Food	0.15	0.3	0.5
41	EUR B	Animal Contact (Domestic and Wild)	0.1	0.2	0.4
41	EUR B	Human to Human Contact	0.1	0.3	0.45
41	EUR B	Water	0.1	0.2	0.4
41	EUR B	Other	1e-08	1e-06	1e-05
53	EUR B	Food	0.4	0.5	0.6
53	EUR B	Animal Contact (Domestic and Wild)	0.03	0.05	0.1
53	EUR B	Human to Human Contact	0.03	0.05	0.1
53	EUR B	Water	0.3	0.4	0.5
53	EUR B	Other	1e-08	1e-06	1e-05
89	EUR B	Food	0.2	0.3	0.4
89	EUR B	Animal Contact (Domestic and Wild)	0.1	0.2	0.3
89	EUR B	Human to Human Contact	0.1	0.2	0.3
89	EUR B	Water	0.05	0.1	0.15
89	EUR B	Other	1e-08	0.01	0.02
130	EUR B	Food	0.15	0.4	0.6
130	EUR B	Animal Contact (Domestic and Wild)	0.001	0.01	0.05
130	EUR B	Human to Human Contact	0.2	0.5	0.7
130	EUR B	Water	0.05	0.15	0.3
130	EUR B	Other	1e-08	1e-06	1e-05
145	EUR B	Food	0.3	0.4	0.5
145	EUR B	Animal Contact (Domestic and Wild)	0.05	0.1	0.15
145	EUR B	Human to Human Contact	1e-08	1e-06	1e-05
145	EUR B	Water	0.1	0.2	0.3
145	EUR B	Other	0.2	0.3	0.4
147	EUR B	Food	0.4	0.5	0.6
147	EUR B	Animal Contact (Domestic and Wild)	0.05	0.1	0.15
147	EUR B	Human to Human Contact	0.1	0.2	0.25
147	EUR B	Water	0.05	0.1	0.15
147	EUR B	Other	1e-08	1e-06	1e-05
168	EUR B	Food	0.3	0.45	0.6
168	EUR B	Animal Contact (Domestic and Wild)	0.01	0.02	0.04
168	EUR B	Human to Human Contact	0.01	0.02	0.04
168	EUR B	Water	0.4	0.51	0.8
168	EUR B	Other	1e-08	1e-06	1e-05
181	EUR B	Food	0.1	0.4	0.8
181	EUR B	Animal Contact (Domestic and Wild)	0.01	0.05	0.1
181	EUR B	Human to Human Contact	0.05	0.25	0.6
181	EUR B	Water	0.1	0.3	0.7
181	EUR B	Other	1e-08	1e-06	0.01
185	EUR B	Food	0.02	0.04	0.06
185	EUR B	Animal Contact (Domestic and Wild)	0.05	0.1	0.15
185	EUR B	Human to Human Contact	0.7	0.8	0.9
185	EUR B	Water	0.01	0.05	0.09
185	EUR B	Other	1e-08	1e-06	1e-05
202	EUR B	Food	0.01	0.1	0.2
202	EUR B	Animal Contact (Domestic and Wild)	1e-08	0.01	0.02
202	EUR B	Human to Human Contact	0.8	0.87	0.95
202	EUR B	Water	1e-08	0.01	0.02
202	EUR B	Other	1e-08	0.01	0.02
272	EUR B	Food	0.25	0.75	0.95
272	EUR B	Animal Contact (Domestic and Wild)	0.03	0.1	0.2
272	EUR B	Human to Human Contact	0.01	0.05	0.1
272	EUR B	Water	0.03	0.1	0.2
272	EUR B	Other	1e-08	1e-06	1e-05
288	EUR B	Food	0.2	0.6	0.9
288	EUR B	Animal Contact (Domestic and Wild)	0.15	0.2	0.7
288	EUR B	Human to Human Contact	0.03	0.1	0.15
288	EUR B	Water	0.05	0.1	0.2
288	EUR B	Other	1e-08	1e-06	0.01
19	EUR C	Food	0.4	0.56	0.7
19	EUR C	Animal Contact (Domestic and Wild)	1e-08	0.01	0.03
19	EUR C	Human to Human Contact	0.01	0.03	0.05
19	EUR C	Water	0.2	0.4	0.6
19	EUR C	Other	1e-08	1e-06	1e-05
41	EUR C	Food	0.15	0.4	0.6
41	EUR C	Animal Contact (Domestic and Wild)	0.1	0.2	0.4
41	EUR C	Human to Human Contact	0.1	0.2	0.4
41	EUR C	Water	0.1	0.2	0.4
41	EUR C	Other	1e-08	1e-06	1e-05
53	EUR C	Food	0.4	0.5	0.6
53	EUR C	Animal Contact (Domestic and Wild)	0.03	0.05	0.1
53	EUR C	Human to Human Contact	0.03	0.05	0.1
53	EUR C	Water	0.2	0.4	0.5
53	EUR C	Other	1e-08	1e-06	1e-05
89	EUR C	Food	0.2	0.3	0.4
89	EUR C	Animal Contact (Domestic and Wild)	0.1	0.2	0.3
89	EUR C	Human to Human Contact	0.1	0.2	0.3
89	EUR C	Water	0.05	0.1	0.15
89	EUR C	Other	1e-08	0.01	0.02
130	EUR C	Food	0.15	0.4	0.6
130	EUR C	Animal Contact (Domestic and Wild)	0.001	0.01	0.05
130	EUR C	Human to Human Contact	0.2	0.5	0.7
130	EUR C	Water	0.05	0.15	0.3
130	EUR C	Other	1e-08	1e-06	1e-05
145	EUR C	Food	0.3	0.4	0.5
145	EUR C	Animal Contact (Domestic and Wild)	0.05	0.1	0.15
145	EUR C	Human to Human Contact	1e-08	1e-06	1e-05
145	EUR C	Water	0.1	0.2	0.3
145	EUR C	Other	0.2	0.3	0.4
147	EUR C	Food	0.4	0.5	0.6
147	EUR C	Animal Contact (Domestic and Wild)	0.05	0.1	0.15
147	EUR C	Human to Human Contact	0.1	0.2	0.25
147	EUR C	Water	0.05	0.1	0.15
147	EUR C	Other	1e-08	1e-06	1e-05
168	EUR C	Food	0.4	0.45	0.6
168	EUR C	Animal Contact (Domestic and Wild)	1e-08	0.02	0.04
168	EUR C	Human to Human Contact	1e-08	0.02	0.04
168	EUR C	Water	0.4	0.51	0.8
168	EUR C	Other	1e-08	1e-06	1e-05
181	EUR C	Food	0.1	0.5	0.8
181	EUR C	Animal Contact (Domestic and Wild)	0.01	0.05	0.1
181	EUR C	Human to Human Contact	0.05	0.25	0.6
181	EUR C	Water	0.1	0.2	0.7
181	EUR C	Other	1e-08	1e-06	0.01
185	EUR C	Food	1e-08	0.05	0.1
185	EUR C	Animal Contact (Domestic and Wild)	1e-08	0.1	0.2
185	EUR C	Human to Human Contact	0.65	0.8	0.95
185	EUR C	Water	1e-08	0.05	0.1
185	EUR C	Other	1e-08	1e-06	1e-05
202	EUR C	Food	0.01	0.1	0.2
202	EUR C	Animal Contact (Domestic and Wild)	1e-08	0.01	0.02
202	EUR C	Human to Human Contact	0.8	0.87	0.95
202	EUR C	Water	1e-08	0.01	0.02
202	EUR C	Other	1e-08	0.01	0.02
272	EUR C	Food	0.25	0.7	0.95
272	EUR C	Animal Contact (Domestic and Wild)	0.02	0.1	0.2
272	EUR C	Human to Human Contact	0.01	0.05	0.1
272	EUR C	Water	0.04	0.15	0.25
272	EUR C	Other	1e-08	1e-06	1e-05
288	EUR C	Food	0.2	0.6	0.9
288	EUR C	Animal Contact (Domestic and Wild)	0.15	0.2	0.7
288	EUR C	Human to Human Contact	0.03	0.1	0.15
288	EUR C	Water	0.05	0.1	0.2
288	EUR C	Other	1e-08	1e-06	0.01
10	SEAR B	Food	0.2	0.65	0.85
10	SEAR B	Animal Contact (Domestic and Wild)	0.02	0.1	0.3
10	SEAR B	Human to Human Contact	0.01	0.02	0.1
10	SEAR B	Water	0.05	0.2	0.5
10	SEAR B	Other	1e-08	1e-06	0.03
41	SEAR B	Food	0.15	0.45	0.7
41	SEAR B	Animal Contact (Domestic and Wild)	0.05	0.1	0.35
41	SEAR B	Human to Human Contact	0.05	0.15	0.35
41	SEAR B	Water	0.1	0.3	0.4
41	SEAR B	Other	1e-08	1e-06	1e-05
53	SEAR B	Food	0.3	0.4	0.6
53	SEAR B	Animal Contact (Domestic and Wild)	0.03	0.05	0.1
53	SEAR B	Human to Human Contact	0.03	0.05	0.1
53	SEAR B	Water	0.3	0.5	0.6
53	SEAR B	Other	1e-08	1e-06	1e-05
89	SEAR B	Food	0.15	0.25	0.4
89	SEAR B	Animal Contact (Domestic and Wild)	0.05	0.1	0.15
89	SEAR B	Human to Human Contact	0.3	0.4	0.5
89	SEAR B	Water	0.15	0.25	0.4
89	SEAR B	Other	1e-08	0.01	0.02
145	SEAR B	Food	0.2	0.25	0.3
145	SEAR B	Animal Contact (Domestic and Wild)	0.25	0.3	0.35
145	SEAR B	Human to Human Contact	0.1	0.15	0.2
145	SEAR B	Water	0.2	0.3	0.4
145	SEAR B	Other	1e-08	1e-06	1e-05
177	SEAR B	Food	0.6	0.8	0.95
177	SEAR B	Animal Contact (Domestic and Wild)	1e-08	0.01	0.02
177	SEAR B	Human to Human Contact	0.01	0.02	0.03
177	SEAR B	Water	0.05	0.15	0.2
177	SEAR B	Other	0.01	0.02	0.03
181	SEAR B	Food	0.1	0.4	0.8
181	SEAR B	Animal Contact (Domestic and Wild)	0.01	0.05	0.1
181	SEAR B	Human to Human Contact	0.05	0.25	0.6
181	SEAR B	Water	0.1	0.3	0.7
181	SEAR B	Other	1e-08	1e-06	0.01
202	SEAR B	Food	0.01	0.1	0.2
202	SEAR B	Animal Contact (Domestic and Wild)	1e-08	0.01	0.02
202	SEAR B	Human to Human Contact	0.8	0.87	0.95
202	SEAR B	Water	1e-08	0.01	0.02
202	SEAR B	Other	1e-08	0.01	0.02
229	SEAR B	Food	0.6	0.75	0.9
229	SEAR B	Animal Contact (Domestic and Wild)	1e-08	0.01	0.05
229	SEAR B	Human to Human Contact	1e-08	0.01	0.05
229	SEAR B	Water	0.05	0.226761	0.4
229	SEAR B	Other	1e-08	1e-06	1e-05
272	SEAR B	Food	0.25	0.7	0.95
272	SEAR B	Animal Contact (Domestic and Wild)	0.01	0.05	0.09
272	SEAR B	Human to Human Contact	0.02	0.05	0.07
272	SEAR B	Water	0.1	0.2	0.4
272	SEAR B	Other	1e-08	1e-06	1e-05
288	SEAR B	Food	0.2	0.55	0.9
288	SEAR B	Animal Contact (Domestic and Wild)	0.15	0.25	0.7
288	SEAR B	Human to Human Contact	0.03	0.1	0.15
288	SEAR B	Water	0.05	0.1	0.2
288	SEAR B	Other	1e-08	1e-06	0.01
2	SEAR D	Food	0.05	0.3	0.45
2	SEAR D	Animal Contact (Domestic and Wild)	0.05	0.1	0.15
2	SEAR D	Human to Human Contact	1e-08	0.05	0.1
2	SEAR D	Water	0.1	0.2	0.3
2	SEAR D	Other	1e-08	1e-06	1e-05
10	SEAR D	Food	0.15	0.6	0.85
10	SEAR D	Animal Contact (Domestic and Wild)	0.02	0.1	0.3
10	SEAR D	Human to Human Contact	0.01	0.02	0.1
10	SEAR D	Water	0.05	0.25	0.5
10	SEAR D	Other	1e-08	1e-06	0.03
30	SEAR D	Food	0.05	0.2	0.44
30	SEAR D	Animal Contact (Domestic and Wild)	1e-08	1e-06	1e-05
30	SEAR D	Human to Human Contact	1e-08	1e-06	1e-05
30	SEAR D	Water	0.05	0.19	0.3
30	SEAR D	Other	1e-08	1e-06	1e-05
41	SEAR D	Food	0.15	0.45	0.6
41	SEAR D	Animal Contact (Domestic and Wild)	0.05	0.1	0.3
41	SEAR D	Human to Human Contact	0.05	0.15	0.4
41	SEAR D	Water	0.1	0.3	0.55
41	SEAR D	Other	1e-08	1e-06	1e-05
48	SEAR D	Food	0.05	0.15	0.4
48	SEAR D	Animal Contact (Domestic and Wild)	0.02	0.1	0.25
48	SEAR D	Human to Human Contact	0.05	0.15	0.35
48	SEAR D	Water	0.15	0.5	0.75
48	SEAR D	Other	0.03	0.1	0.25
53	SEAR D	Food	0.3	0.4	0.6
53	SEAR D	Animal Contact (Domestic and Wild)	0.03	0.05	0.1
53	SEAR D	Human to Human Contact	0.03	0.05	0.1
53	SEAR D	Water	0.3	0.5	0.6
53	SEAR D	Other	1e-08	1e-06	1e-05
89	SEAR D	Food	0.1	0.2	0.3
89	SEAR D	Animal Contact (Domestic and Wild)	0.05	0.1	0.2
89	SEAR D	Human to Human Contact	0.2	0.4	0.5
89	SEAR D	Water	0.2	0.3	0.4
89	SEAR D	Other	1e-08	0.01	0.02
145	SEAR D	Food	0.2	0.25	0.3
145	SEAR D	Animal Contact (Domestic and Wild)	0.25	0.3	0.35
145	SEAR D	Human to Human Contact	0.1	0.15	0.2
145	SEAR D	Water	0.2	0.3	0.4
145	SEAR D	Other	1e-08	1e-06	1e-05
177	SEAR D	Food	0.3	0.44	0.6
177	SEAR D	Animal Contact (Domestic and Wild)	1e-08	0.01	0.02
177	SEAR D	Human to Human Contact	0.01	0.05	0.08
177	SEAR D	Water	0.3	0.5	0.7
177	SEAR D	Other	1e-08	1e-06	1e-05
181	SEAR D	Food	0.1	0.3	0.8
181	SEAR D	Animal Contact (Domestic and Wild)	0.01	0.05	0.1
181	SEAR D	Human to Human Contact	0.05	0.25	0.6
181	SEAR D	Water	0.1	0.4	0.7
181	SEAR D	Other	1e-08	1e-06	0.01
202	SEAR D	Food	0.01	0.1	0.2
202	SEAR D	Animal Contact (Domestic and Wild)	1e-08	0.01	0.02
202	SEAR D	Human to Human Contact	0.8	0.87	0.95
202	SEAR D	Water	1e-08	0.01	0.02
202	SEAR D	Other	1e-08	0.01	0.02
229	SEAR D	Food	0.7	0.82	0.95
229	SEAR D	Animal Contact (Domestic and Wild)	0.001	0.01	0.05
229	SEAR D	Human to Human Contact	0.001	0.01	0.05
229	SEAR D	Water	0.03	0.16	0.35
229	SEAR D	Other	1e-08	1e-06	1e-05
272	SEAR D	Food	0.25	0.6	0.9
272	SEAR D	Animal Contact (Domestic and Wild)	0.01	0.05	0.1
272	SEAR D	Human to Human Contact	0.03	0.1	0.2
272	SEAR D	Water	0.1	0.25	0.4
272	SEAR D	Other	1e-08	1e-06	1e-05
288	SEAR D	Food	0.2	0.5	0.9
288	SEAR D	Animal Contact (Domestic and Wild)	0.15	0.25	0.7
288	SEAR D	Human to Human Contact	0.03	0.15	0.16
288	SEAR D	Water	0.05	0.1	0.2
288	SEAR D	Other	1e-08	1e-06	0.01
19	WPR A	Food	0.4	0.56	0.7
19	WPR A	Animal Contact (Domestic and Wild)	1e-08	0.01	0.02
19	WPR A	Human to Human Contact	0.01	0.03	0.05
19	WPR A	Water	0.2	0.4	0.6
19	WPR A	Other	1e-08	1e-06	1e-05
41	WPR A	Food	0.1	0.6	0.7
41	WPR A	Animal Contact (Domestic and Wild)	0.03	0.05	0.1
41	WPR A	Human to Human Contact	0.05	0.15	0.2
41	WPR A	Water	0.1	0.2	0.25
41	WPR A	Other	1e-08	1e-06	1e-05
53	WPR A	Food	0.6	0.85	0.9
53	WPR A	Animal Contact (Domestic and Wild)	0.05	0.1	0.15
53	WPR A	Human to Human Contact	0.01	0.02	0.05
53	WPR A	Water	1e-08	0.02	0.03
53	WPR A	Other	1e-08	0.01	0.02
89	WPR A	Food	0.05	0.1	0.2
89	WPR A	Animal Contact (Domestic and Wild)	0.05	0.1	0.2
89	WPR A	Human to Human Contact	0.2	0.4	0.5
89	WPR A	Water	0.3	0.4	0.5
89	WPR A	Other	1e-08	0.01	0.02
160	WPR A	Food	0.37	0.4	0.65
160	WPR A	Animal Contact (Domestic and Wild)	1e-08	1e-06	0.01
160	WPR A	Human to Human Contact	0.45	0.5	0.6
160	WPR A	Water	0.05	0.1	0.2
160	WPR A	Other	1e-08	1e-06	0.01
181	WPR A	Food	0.2	0.6	0.95
181	WPR A	Animal Contact (Domestic and Wild)	0.01	0.05	0.1
181	WPR A	Human to Human Contact	0.05	0.3	0.6
181	WPR A	Water	0.01	0.05	0.2
181	WPR A	Other	1e-08	1e-06	0.01
204	WPR A	Food	0.2	0.4	0.6
204	WPR A	Animal Contact (Domestic and Wild)	0.01	0.05	0.1
204	WPR A	Human to Human Contact	0.1	0.2	0.3
204	WPR A	Water	0.25	0.45	0.65
204	WPR A	Other	1e-08	1e-06	1e-05
229	WPR A	Food	0.75	0.91	0.98
229	WPR A	Animal Contact (Domestic and Wild)	1e-08	0.01	0.1
229	WPR A	Human to Human Contact	1e-08	0.01	0.1
229	WPR A	Water	1e-08	0.0678543	0.15
229	WPR A	Other	1e-08	0.0001	0.0002
288	WPR A	Food	0.2	0.55	0.9
288	WPR A	Animal Contact (Domestic and Wild)	0.2	0.3	0.7
288	WPR A	Human to Human Contact	0.03	0.05	0.15
288	WPR A	Water	0.05	0.1	0.2
288	WPR A	Other	1e-08	1e-06	0.01
297	WPR A	Food	0.1	0.24	0.4
297	WPR A	Animal Contact (Domestic and Wild)	0.1	0.22	0.5
297	WPR A	Human to Human Contact	0.15	0.4	0.9
297	WPR A	Water	1e-08	0.14	0.3
297	WPR A	Other	1e-08	1e-06	1e-05
19	WPR B	Food	0.4	0.5	0.65
19	WPR B	Animal Contact (Domestic and Wild)	1e-08	0.01	0.03
19	WPR B	Human to Human Contact	0.01	0.03	0.05
19	WPR B	Water	0.2	0.46	0.65
19	WPR B	Other	1e-08	1e-06	1e-05
41	WPR B	Food	0.2	0.5	0.7
41	WPR B	Animal Contact (Domestic and Wild)	0.05	0.15	0.35
41	WPR B	Human to Human Contact	0.05	0.15	0.35
41	WPR B	Water	0.1	0.2	0.4
41	WPR B	Other	1e-08	1e-06	1e-05
53	WPR B	Food	0.3	0.4	0.6
53	WPR B	Animal Contact (Domestic and Wild)	0.03	0.05	0.1
53	WPR B	Human to Human Contact	0.03	0.05	0.1
53	WPR B	Water	0.3	0.5	0.6
53	WPR B	Other	1e-08	1e-06	1e-05
89	WPR B	Food	0.3	0.4	0.5
89	WPR B	Animal Contact (Domestic and Wild)	0.05	0.1	0.15
89	WPR B	Human to Human Contact	0.1	0.2	0.3
89	WPR B	Water	0.1	0.2	0.3
89	WPR B	Other	1e-08	0.01	0.02
145	WPR B	Food	0.15	0.2	0.25
145	WPR B	Animal Contact (Domestic and Wild)	0.05	0.1	0.15
145	WPR B	Human to Human Contact	0.1	0.2	0.3
145	WPR B	Water	0.1	0.2	0.4
145	WPR B	Other	0.2	0.3	0.4
181	WPR B	Food	0.1	0.4	0.8
181	WPR B	Animal Contact (Domestic and Wild)	0.01	0.05	0.1
181	WPR B	Human to Human Contact	0.05	0.25	0.6
181	WPR B	Water	0.1	0.3	0.7
181	WPR B	Other	1e-08	1e-06	0.01
202	WPR B	Food	0.01	0.1	0.2
202	WPR B	Animal Contact (Domestic and Wild)	1e-08	0.01	0.02
202	WPR B	Human to Human Contact	0.8	0.87	0.95
202	WPR B	Water	1e-08	0.01	0.02
202	WPR B	Other	1e-08	0.01	0.02
229	WPR B	Food	0.7	0.83	0.95
229	WPR B	Animal Contact (Domestic and Wild)	0.001	0.01	0.05
229	WPR B	Human to Human Contact	0.001	0.01	0.05
229	WPR B	Water	0.03	0.151862	0.3
229	WPR B	Other	0	1e-06	0
272	WPR B	Food	0.25	0.7	0.9
272	WPR B	Animal Contact (Domestic and Wild)	0.01	0.05	0.1
272	WPR B	Human to Human Contact	0.01	0.05	0.1
272	WPR B	Water	0.05	0.2	0.35
272	WPR B	Other	1e-08	1e-06	1e-05
288	WPR B	Food	0.2	0.55	0.9
288	WPR B	Animal Contact (Domestic and Wild)	0.15	0.25	0.7
288	WPR B	Human to Human Contact	0.03	0.1	0.15
288	WPR B	Water	0.05	0.1	0.2
288	WPR B	Other	1e-08	1e-06	0.01
297	WPR B	Food	0.1	0.24	0.4
297	WPR B	Animal Contact (Domestic and Wild)	0.1	0.22	0.5
297	WPR B	Human to Human Contact	0.15	0.4	0.9
297	WPR B	Water	1e-08	0.14	0.3
297	WPR B	Other	1e-08	1e-06	1e-05

## Sheet: STEC
Expert ID	WHO Sub-region	Exposure route	5th percentile	50th percentile	95th percentile
41	AFR D	Food	0.1	0.2	0.4
41	AFR D	Animal Contact (Domestic and Wild)	0.1	0.2	0.4
41	AFR D	Human to Human Contact	0.1	0.2	0.3
41	AFR D	Water	0.15	0.3	0.45
41	AFR D	Soil	0.05	0.1	0.5
41	AFR D	Other	1e-08	1e-06	1e-05
53	AFR D	Food	0.3	0.5	0.7
53	AFR D	Animal Contact (Domestic and Wild)	0.2	0.3	0.5
53	AFR D	Human to Human Contact	0.05	0.08	0.1
53	AFR D	Water	0.05	0.1	0.15
53	AFR D	Soil	0.01	0.02	0.03
53	AFR D	Other	1e-08	1e-06	1e-05
59	AFR D	Food	0.3	0.4	0.5
59	AFR D	Animal Contact (Domestic and Wild)	0.2	0.25	0.3
59	AFR D	Human to Human Contact	0.2	0.25	0.3
59	AFR D	Water	0.05	0.07	0.1
59	AFR D	Soil	0.01	0.03	0.05
59	AFR D	Other	1e-08	1e-06	1e-05
60	AFR D	Food	0.7	0.8	0.95
60	AFR D	Animal Contact (Domestic and Wild)	0.05	0.1	0.15
60	AFR D	Human to Human Contact	0.05	0.1	0.15
60	AFR D	Water	1e-08	1e-06	1e-05
60	AFR D	Soil	1e-08	1e-06	1e-05
60	AFR D	Other	1e-08	1e-06	1e-05
62	AFR D	Food	0.25	0.35	0.4
62	AFR D	Animal Contact (Domestic and Wild)	0.05	0.1	0.15
62	AFR D	Human to Human Contact	0.01	0.05	0.1
62	AFR D	Water	0.35	0.45	0.55
62	AFR D	Soil	0.01	0.05	0.1
62	AFR D	Other	1e-08	1e-06	1e-05
89	AFR D	Food	0.2	0.3	0.35
89	AFR D	Animal Contact (Domestic and Wild)	0.15	0.3	0.35
89	AFR D	Human to Human Contact	0.1	0.2	0.4
89	AFR D	Water	0.1	0.2	0.3
89	AFR D	Soil	0.02	0.05	0.1
89	AFR D	Other	1e-08	0.01	0.02
145	AFR D	Food	0.3	0.4	0.5
145	AFR D	Animal Contact (Domestic and Wild)	0.3	0.5	0.6
145	AFR D	Human to Human Contact	0.03	0.05	0.08
145	AFR D	Water	0.03	0.05	0.08
145	AFR D	Soil	1e-08	1e-06	1e-05
145	AFR D	Other	1e-08	1e-06	1e-05
181	AFR D	Food	0.1	0.5	0.8
181	AFR D	Animal Contact (Domestic and Wild)	0.05	0.2	0.5
181	AFR D	Human to Human Contact	0.02	0.1	0.4
181	AFR D	Water	0.02	0.1	0.4
181	AFR D	Soil	0.01	0.1	0.3
181	AFR D	Other	1e-08	1e-06	0.01
200	AFR D	Food	0.1	0.25	0.55
200	AFR D	Animal Contact (Domestic and Wild)	0.15	0.36	0.45
200	AFR D	Human to Human Contact	0.05	0.18	0.35
200	AFR D	Water	0.1	0.2	0.33
200	AFR D	Soil	0.01	0.03	0.1
200	AFR D	Other	1e-08	1e-05	2e-05
202	AFR D	Food	0.1	0.18	0.3
202	AFR D	Animal Contact (Domestic and Wild)	0.5	0.6	0.75
202	AFR D	Human to Human Contact	0.05	0.1	0.2
202	AFR D	Water	0.05	0.1	0.2
202	AFR D	Soil	1e-08	0.01	0.02
202	AFR D	Other	1e-08	0.01	0.02
211	AFR D	Food	0.3	0.45	0.7
211	AFR D	Animal Contact (Domestic and Wild)	0.1	0.2	0.4
211	AFR D	Human to Human Contact	0.05	0.2	0.3
211	AFR D	Water	0.02	0.1	0.2
211	AFR D	Soil	0.01	0.05	0.1
211	AFR D	Other	1e-08	0.0001	0.03
288	AFR D	Food	0.2	0.4	0.7
288	AFR D	Animal Contact (Domestic and Wild)	0.1	0.35	0.5
288	AFR D	Human to Human Contact	0.05	0.1	0.3
288	AFR D	Water	0.05	0.1	0.25
288	AFR D	Soil	0.01	0.05	0.15
288	AFR D	Other	1e-08	1e-06	0.01
41	AFR E	Food	0.05	0.22	0.5
41	AFR E	Animal Contact (Domestic and Wild)	0.05	0.08	0.4
41	AFR E	Human to Human Contact	0.05	0.12	0.4
41	AFR E	Water	0.15	0.48	0.6
41	AFR E	Soil	0.05	0.1	0.3
41	AFR E	Other	1e-08	1e-06	1e-05
53	AFR E	Food	0.3	0.5	0.7
53	AFR E	Animal Contact (Domestic and Wild)	0.2	0.3	0.4
53	AFR E	Human to Human Contact	0.05	0.08	0.1
53	AFR E	Water	0.05	0.1	0.15
53	AFR E	Soil	0.01	0.02	0.03
53	AFR E	Other	1e-08	1e-06	1e-05
60	AFR E	Food	0.7	0.8	0.95
60	AFR E	Animal Contact (Domestic and Wild)	0.05	0.1	0.15
60	AFR E	Human to Human Contact	0.05	0.1	0.15
60	AFR E	Water	1e-08	1e-06	1e-05
60	AFR E	Soil	1e-08	1e-06	1e-05
60	AFR E	Other	1e-08	1e-06	1e-05
62	AFR E	Food	0.25	0.35	0.45
62	AFR E	Animal Contact (Domestic and Wild)	0.05	0.1	0.15
62	AFR E	Human to Human Contact	0.01	0.05	0.1
62	AFR E	Water	0.35	0.45	0.55
62	AFR E	Soil	0.01	0.05	0.1
62	AFR E	Other	1e-08	1e-06	1e-05
89	AFR E	Food	0.2	0.3	0.35
89	AFR E	Animal Contact (Domestic and Wild)	0.15	0.3	0.35
89	AFR E	Human to Human Contact	0.1	0.2	0.4
89	AFR E	Water	0.1	0.2	0.3
89	AFR E	Soil	0.02	0.05	0.1
89	AFR E	Other	1e-08	0.01	0.02
145	AFR E	Food	0.3	0.4	0.5
145	AFR E	Animal Contact (Domestic and Wild)	0.3	0.5	0.6
145	AFR E	Human to Human Contact	0.03	0.05	0.08
145	AFR E	Water	0.03	0.05	0.08
145	AFR E	Soil	1e-08	1e-06	1e-05
145	AFR E	Other	1e-08	1e-06	1e-05
181	AFR E	Food	0.1	0.5	0.8
181	AFR E	Animal Contact (Domestic and Wild)	0.05	0.2	0.5
181	AFR E	Human to Human Contact	0.02	0.1	0.4
181	AFR E	Water	0.02	0.1	0.4
181	AFR E	Soil	0.01	0.1	0.3
181	AFR E	Other	1e-08	1e-06	0.01
200	AFR E	Food	0.1	0.25	0.55
200	AFR E	Animal Contact (Domestic and Wild)	0.15	0.36	0.45
200	AFR E	Human to Human Contact	0.05	0.18	0.35
200	AFR E	Water	0.1	0.2	0.33
200	AFR E	Soil	0.01	0.03	0.1
200	AFR E	Other	1e-08	1e-05	2e-05
202	AFR E	Food	0.1	0.18	0.3
202	AFR E	Animal Contact (Domestic and Wild)	0.5	0.6	0.75
202	AFR E	Human to Human Contact	0.05	0.1	0.2
202	AFR E	Water	0.05	0.1	0.2
202	AFR E	Soil	1e-08	0.01	0.02
202	AFR E	Other	1e-08	0.01	0.02
211	AFR E	Food	0.3	0.45	0.7
211	AFR E	Animal Contact (Domestic and Wild)	0.1	0.2	0.4
211	AFR E	Human to Human Contact	0.05	0.2	0.3
211	AFR E	Water	0.02	0.1	0.2
211	AFR E	Soil	0.01	0.05	0.1
211	AFR E	Other	1e-08	0.0001	0.03
288	AFR E	Food	0.2	0.4	0.7
288	AFR E	Animal Contact (Domestic and Wild)	0.1	0.35	0.5
288	AFR E	Human to Human Contact	0.05	0.1	0.3
288	AFR E	Water	0.05	0.1	0.25
288	AFR E	Soil	0.01	0.05	0.15
288	AFR E	Other	1e-08	1e-06	0.01
25	AMR A	Food	0.05	0.1	0.15
25	AMR A	Animal Contact (Domestic and Wild)	0.65	0.7	0.75
25	AMR A	Human to Human Contact	0.05	0.08	0.1
25	AMR A	Water	0.06	0.08	0.1
25	AMR A	Soil	0.02	0.04	0.06
25	AMR A	Other	1e-08	1e-06	0.01
40	AMR A	Food	0.6	0.72	0.8
40	AMR A	Animal Contact (Domestic and Wild)	0.01	0.03	0.05
40	AMR A	Human to Human Contact	0.14	0.17	0.25
40	AMR A	Water	0.05	0.08	0.1
40	AMR A	Soil	0.001	0.004	0.01
40	AMR A	Other	1e-08	1e-06	1e-05
41	AMR A	Food	0.15	0.3	0.5
41	AMR A	Animal Contact (Domestic and Wild)	0.1	0.2	0.3
41	AMR A	Human to Human Contact	0.1	0.2	0.3
41	AMR A	Water	0.05	0.1	0.15
41	AMR A	Soil	0.05	0.1	0.15
41	AMR A	Other	1e-08	1e-06	1e-05
53	AMR A	Food	0.5	0.7	0.9
53	AMR A	Animal Contact (Domestic and Wild)	0.05	0.15	0.2
53	AMR A	Human to Human Contact	0.03	0.05	0.1
53	AMR A	Water	0.03	0.08	0.1
53	AMR A	Soil	0.01	0.02	0.05
53	AMR A	Other	1e-08	1e-06	1e-05
89	AMR A	Food	0.15	0.3	0.4
89	AMR A	Animal Contact (Domestic and Wild)	0.05	0.1	0.2
89	AMR A	Human to Human Contact	0.1	0.2	0.3
89	AMR A	Water	0.2	0.3	0.4
89	AMR A	Soil	0.05	0.1	0.2
89	AMR A	Other	1e-08	0.01	0.02
134	AMR A	Food	0.2	0.45	0.7
134	AMR A	Animal Contact (Domestic and Wild)	0.01	0.08	0.2
134	AMR A	Human to Human Contact	0.05	0.15	0.25
134	AMR A	Water	0.02	0.12	0.3
134	AMR A	Soil	1e-08	0.02	0.05
134	AMR A	Other	0.05	0.2	0.3
160	AMR A	Food	0.68	0.72	0.76
160	AMR A	Animal Contact (Domestic and Wild)	0.08	0.1	0.15
160	AMR A	Human to Human Contact	0.08	0.1	0.15
160	AMR A	Water	1e-08	0.05	0.1
160	AMR A	Soil	1e-08	0.02	0.1
160	AMR A	Other	1e-08	0.01	0.02
181	AMR A	Food	0.3	0.5	0.8
181	AMR A	Animal Contact (Domestic and Wild)	0.02	0.1	0.3
181	AMR A	Human to Human Contact	0.1	0.27	0.5
181	AMR A	Water	0.01	0.03	0.1
181	AMR A	Soil	0.01	0.1	0.2
181	AMR A	Other	1e-08	1e-06	0.01
188	AMR A	Food	0.68	0.75	0.82
188	AMR A	Animal Contact (Domestic and Wild)	0.05	0.1	0.15
188	AMR A	Human to Human Contact	0.05	0.1	0.15
188	AMR A	Water	0.05	0.1	0.15
188	AMR A	Soil	1e-08	1e-06	1e-05
188	AMR A	Other	1e-08	1e-06	1e-05
193	AMR A	Food	0.45	0.6	0.65
193	AMR A	Animal Contact (Domestic and Wild)	0.1	0.2	0.25
193	AMR A	Human to Human Contact	0.01	0.05	0.08
193	AMR A	Water	0.05	0.1	0.17
193	AMR A	Soil	0.01	0.05	0.07
193	AMR A	Other	1e-08	1e-06	1e-05
200	AMR A	Food	0.2	0.37	0.55
200	AMR A	Animal Contact (Domestic and Wild)	0.15	0.25	0.4
200	AMR A	Human to Human Contact	0.05	0.15	0.35
200	AMR A	Water	0.1	0.2	0.33
200	AMR A	Soil	0.01	0.03	0.1
200	AMR A	Other	1e-08	1e-05	2e-05
204	AMR A	Food	0.6	0.75	0.9
204	AMR A	Animal Contact (Domestic and Wild)	0.05	0.15	0.2
204	AMR A	Human to Human Contact	0.01	0.05	0.1
204	AMR A	Water	0.01	0.05	0.1
204	AMR A	Soil	1e-08	1e-06	1e-05
204	AMR A	Other	1e-08	1e-06	1e-05
211	AMR A	Food	0.6	0.7	0.85
211	AMR A	Animal Contact (Domestic and Wild)	0.05	0.11	0.2
211	AMR A	Human to Human Contact	0.05	0.09	0.15
211	AMR A	Water	0.02	0.05	0.07
211	AMR A	Soil	1e-08	1e-07	1e-05
211	AMR A	Other	0.02	0.05	0.06
229	AMR A	Food	0.55	0.72	0.9
229	AMR A	Animal Contact (Domestic and Wild)	0.01	0.04	0.1
229	AMR A	Human to Human Contact	0.05	0.15	0.25
229	AMR A	Water	0.02	0.08	0.15
229	AMR A	Soil	1e-08	0.01	0.05
229	AMR A	Other	1e-08	0.0001	0.0002
270	AMR A	Food	0.5	0.6	0.7
270	AMR A	Animal Contact (Domestic and Wild)	0.15	0.3	0.35
270	AMR A	Human to Human Contact	0.05	0.1	0.25
270	AMR A	Water	0.02	0.05	0.1
270	AMR A	Soil	1e-08	0.05	0.1
270	AMR A	Other	1e-08	1e-06	1e-05
288	AMR A	Food	0.2	0.55	0.7
288	AMR A	Animal Contact (Domestic and Wild)	0.1	0.2	0.5
288	AMR A	Human to Human Contact	0.05	0.1	0.3
288	AMR A	Water	0.05	0.1	0.25
288	AMR A	Soil	0.01	0.05	0.15
288	AMR A	Other	1e-08	1e-06	0.01
25	AMR B	Food	0.15	0.17	0.2
25	AMR B	Animal Contact (Domestic and Wild)	0.45	0.5	0.55
25	AMR B	Human to Human Contact	0.1	0.15	0.2
25	AMR B	Water	0.08	0.1	0.15
25	AMR B	Soil	0.05	0.08	0.1
25	AMR B	Other	1e-08	1e-06	0.01
33	AMR B	Food	0.45	0.72	0.92
33	AMR B	Animal Contact (Domestic and Wild)	0.08	0.17	0.24
33	AMR B	Human to Human Contact	0.01	0.06	0.1
33	AMR B	Water	1e-08	1e-06	1e-05
33	AMR B	Soil	1e-08	1e-06	1e-05
33	AMR B	Other	1e-08	1e-06	1e-05
40	AMR B	Food	0.6	0.72	0.85
40	AMR B	Animal Contact (Domestic and Wild)	0.01	0.02	0.05
40	AMR B	Human to Human Contact	0.14	0.18	0.35
40	AMR B	Water	0.05	0.08	0.15
40	AMR B	Soil	0.001	0.004	0.01
40	AMR B	Other	1e-08	1e-06	1e-05
41	AMR B	Food	0.1	0.25	0.4
41	AMR B	Animal Contact (Domestic and Wild)	0.03	0.05	0.4
41	AMR B	Human to Human Contact	0.05	0.1	0.3
41	AMR B	Water	0.15	0.45	0.6
41	AMR B	Soil	0.05	0.15	0.4
41	AMR B	Other	1e-08	1e-06	1e-05
53	AMR B	Food	0.4	0.5	0.7
53	AMR B	Animal Contact (Domestic and Wild)	0.1	0.3	0.5
53	AMR B	Human to Human Contact	0.03	0.08	0.1
53	AMR B	Water	0.05	0.1	0.15
53	AMR B	Soil	0.01	0.02	0.05
53	AMR B	Other	1e-08	1e-06	1e-05
89	AMR B	Food	0.2	0.3	0.4
89	AMR B	Animal Contact (Domestic and Wild)	0.15	0.3	0.5
89	AMR B	Human to Human Contact	0.05	0.1	0.3
89	AMR B	Water	0.1	0.2	0.3
89	AMR B	Soil	0.02	0.05	0.1
89	AMR B	Other	1e-08	0.01	0.02
145	AMR B	Food	0.6	0.7	0.75
145	AMR B	Animal Contact (Domestic and Wild)	0.15	0.25	0.35
145	AMR B	Human to Human Contact	0.03	0.05	0.1
145	AMR B	Water	1e-08	1e-06	1e-05
145	AMR B	Soil	1e-08	1e-06	1e-05
145	AMR B	Other	1e-08	1e-06	1e-05
181	AMR B	Food	0.1	0.5	0.8
181	AMR B	Animal Contact (Domestic and Wild)	0.05	0.2	0.5
181	AMR B	Human to Human Contact	0.02	0.1	0.4
181	AMR B	Water	0.02	0.1	0.4
181	AMR B	Soil	0.01	0.1	0.3
181	AMR B	Other	1e-08	1e-06	0.01
200	AMR B	Food	0.2	0.37	0.55
200	AMR B	Animal Contact (Domestic and Wild)	0.15	0.25	0.4
200	AMR B	Human to Human Contact	0.05	0.15	0.35
200	AMR B	Water	0.1	0.2	0.33
200	AMR B	Soil	0.01	0.03	0.1
200	AMR B	Other	1e-08	1e-05	2e-05
202	AMR B	Food	0.1	0.18	0.3
202	AMR B	Animal Contact (Domestic and Wild)	0.5	0.65	0.75
202	AMR B	Human to Human Contact	0.05	0.1	0.2
202	AMR B	Water	0.01	0.05	0.1
202	AMR B	Soil	1e-08	0.01	0.02
202	AMR B	Other	1e-08	0.01	0.02
211	AMR B	Food	0.4	0.6	0.8
211	AMR B	Animal Contact (Domestic and Wild)	0.1	0.15	0.4
211	AMR B	Human to Human Contact	0.05	0.13	0.25
211	AMR B	Water	0.02	0.08	0.2
211	AMR B	Soil	0.01	0.04	0.1
211	AMR B	Other	1e-08	0.0001	0.03
229	AMR B	Food	0.45	0.66	0.85
229	AMR B	Animal Contact (Domestic and Wild)	0.02	0.0949415	0.25
229	AMR B	Human to Human Contact	0.03	0.13	0.3
229	AMR B	Water	0.03	0.106964	0.25
229	AMR B	Soil	0.001	0.01	0.08
229	AMR B	Other	1e-08	1e-06	1e-05
288	AMR B	Food	0.2	0.4	0.7
288	AMR B	Animal Contact (Domestic and Wild)	0.1	0.35	0.5
288	AMR B	Human to Human Contact	0.05	0.1	0.3
288	AMR B	Water	0.05	0.1	0.25
288	AMR B	Soil	0.01	0.05	0.15
288	AMR B	Other	1e-08	1e-06	0.01
25	AMR D	Food	0.14	0.17	0.2
25	AMR D	Animal Contact (Domestic and Wild)	0.4	0.45	0.5
25	AMR D	Human to Human Contact	0.1	0.15	0.2
25	AMR D	Water	0.1	0.15	0.2
25	AMR D	Soil	0.05	0.08	0.1
25	AMR D	Other	1e-08	1e-06	0.01
33	AMR D	Food	0.48	0.68	0.85
33	AMR D	Animal Contact (Domestic and Wild)	0.12	0.22	0.31
33	AMR D	Human to Human Contact	0.02	0.07	0.12
33	AMR D	Water	1e-08	1e-06	1e-05
33	AMR D	Soil	1e-08	1e-06	1e-05
33	AMR D	Other	1e-08	1e-06	1e-05
40	AMR D	Food	0.65	0.69	0.85
40	AMR D	Animal Contact (Domestic and Wild)	0.009	0.01	0.04
40	AMR D	Human to Human Contact	0.16	0.2	0.4
40	AMR D	Water	0.05	0.1	0.18
40	AMR D	Soil	0.001	0.004	0.01
40	AMR D	Other	1e-08	1e-06	1e-05
41	AMR D	Food	0.2	0.45	0.8
41	AMR D	Animal Contact (Domestic and Wild)	0.05	0.15	0.4
41	AMR D	Human to Human Contact	0.05	0.1	0.25
41	AMR D	Water	0.15	0.3	0.4
41	AMR D	Soil	1e-08	1e-06	1e-05
41	AMR D	Other	1e-08	1e-06	1e-05
53	AMR D	Food	0.4	0.5	0.7
53	AMR D	Animal Contact (Domestic and Wild)	0.05	0.1	0.15
53	AMR D	Human to Human Contact	0.03	0.05	0.1
53	AMR D	Water	0.2	0.3	0.4
53	AMR D	Soil	0.02	0.05	0.1
53	AMR D	Other	1e-08	1e-06	1e-05
89	AMR D	Food	0.2	0.3	0.35
89	AMR D	Animal Contact (Domestic and Wild)	0.15	0.3	0.35
89	AMR D	Human to Human Contact	0.1	0.2	0.4
89	AMR D	Water	0.1	0.2	0.3
89	AMR D	Soil	0.02	0.05	0.1
89	AMR D	Other	1e-08	0.01	0.02
145	AMR D	Food	0.6	0.7	0.75
145	AMR D	Animal Contact (Domestic and Wild)	0.15	0.25	0.35
145	AMR D	Human to Human Contact	0.03	0.05	0.1
145	AMR D	Water	1e-08	1e-06	1e-05
145	AMR D	Soil	1e-08	1e-06	1e-05
145	AMR D	Other	1e-08	1e-06	1e-05
181	AMR D	Food	0.1	0.5	0.8
181	AMR D	Animal Contact (Domestic and Wild)	0.05	0.2	0.5
181	AMR D	Human to Human Contact	0.02	0.1	0.4
181	AMR D	Water	0.02	0.1	0.4
181	AMR D	Soil	0.01	0.1	0.3
181	AMR D	Other	1e-08	1e-06	0.01
200	AMR D	Food	0.2	0.37	0.55
200	AMR D	Animal Contact (Domestic and Wild)	0.15	0.25	0.4
200	AMR D	Human to Human Contact	0.05	0.15	0.35
200	AMR D	Water	0.1	0.2	0.33
200	AMR D	Soil	0.01	0.03	0.1
200	AMR D	Other	1e-08	1e-05	2e-05
202	AMR D	Food	0.1	0.18	0.3
202	AMR D	Animal Contact (Domestic and Wild)	0.5	0.6	0.75
202	AMR D	Human to Human Contact	0.05	0.1	0.2
202	AMR D	Water	0.05	0.1	0.2
202	AMR D	Soil	1e-08	0.01	0.02
202	AMR D	Other	1e-08	0.01	0.02
211	AMR D	Food	0.4	0.6	0.8
211	AMR D	Animal Contact (Domestic and Wild)	0.1	0.15	0.4
211	AMR D	Human to Human Contact	0.05	0.13	0.25
211	AMR D	Water	0.02	0.08	0.2
211	AMR D	Soil	0.01	0.04	0.1
211	AMR D	Other	1e-08	0.0001	0.03
229	AMR D	Food	0.26	0.46	0.66
229	AMR D	Animal Contact (Domestic and Wild)	0.1	0.227681	0.45
229	AMR D	Human to Human Contact	0.02	0.09	0.25
229	AMR D	Water	0.1	0.21664	0.4
229	AMR D	Soil	0.001	0.01	0.08
229	AMR D	Other	1e-08	1e-06	1e-05
288	AMR D	Food	0.2	0.4	0.7
288	AMR D	Animal Contact (Domestic and Wild)	0.1	0.35	0.5
288	AMR D	Human to Human Contact	0.05	0.1	0.3
288	AMR D	Water	0.05	0.1	0.25
288	AMR D	Soil	0.01	0.05	0.15
288	AMR D	Other	1e-08	1e-06	0.01
41	EMR B	Food	0.15	0.4	0.75
41	EMR B	Animal Contact (Domestic and Wild)	0.05	0.15	0.45
41	EMR B	Human to Human Contact	0.05	0.15	0.45
41	EMR B	Water	0.1	0.3	0.6
41	EMR B	Soil	1e-08	1e-06	1e-05
41	EMR B	Other	1e-08	1e-06	1e-05
53	EMR B	Food	0.4	0.5	0.7
53	EMR B	Animal Contact (Domestic and Wild)	0.05	0.1	0.2
53	EMR B	Human to Human Contact	0.03	0.05	0.1
53	EMR B	Water	0.2	0.3	0.4
53	EMR B	Soil	0.03	0.05	0.1
53	EMR B	Other	1e-08	1e-06	1e-05
60	EMR B	Food	0.7	0.8	0.95
60	EMR B	Animal Contact (Domestic and Wild)	0.05	0.1	0.15
60	EMR B	Human to Human Contact	0.05	0.1	0.15
60	EMR B	Water	1e-08	1e-06	1e-05
60	EMR B	Soil	1e-08	1e-06	1e-05
60	EMR B	Other	1e-08	1e-06	1e-05
89	EMR B	Food	0.2	0.3	0.4
89	EMR B	Animal Contact (Domestic and Wild)	0.15	0.3	0.5
89	EMR B	Human to Human Contact	0.05	0.1	0.3
89	EMR B	Water	0.1	0.2	0.3
89	EMR B	Soil	0.02	0.05	0.1
89	EMR B	Other	1e-08	0.01	0.02
145	EMR B	Food	0.6	0.7	0.75
145	EMR B	Animal Contact (Domestic and Wild)	0.15	0.25	0.35
145	EMR B	Human to Human Contact	0.03	0.05	0.1
145	EMR B	Water	1e-08	1e-06	1e-05
145	EMR B	Soil	1e-08	1e-06	1e-05
145	EMR B	Other	1e-08	1e-06	1e-05
181	EMR B	Food	0.1	0.5	0.8
181	EMR B	Animal Contact (Domestic and Wild)	0.05	0.2	0.5
181	EMR B	Human to Human Contact	0.02	0.1	0.4
181	EMR B	Water	0.02	0.1	0.4
181	EMR B	Soil	0.01	0.1	0.3
181	EMR B	Other	1e-08	1e-06	0.01
200	EMR B	Food	0.2	0.37	0.55
200	EMR B	Animal Contact (Domestic and Wild)	0.15	0.25	0.4
200	EMR B	Human to Human Contact	0.05	0.15	0.35
200	EMR B	Water	0.1	0.2	0.33
200	EMR B	Soil	0.01	0.03	0.1
200	EMR B	Other	1e-08	1e-06	1e-05
202	EMR B	Food	0.1	0.18	0.3
202	EMR B	Animal Contact (Domestic and Wild)	0.5	0.65	0.75
202	EMR B	Human to Human Contact	0.05	0.1	0.2
202	EMR B	Water	0.01	0.05	0.1
202	EMR B	Soil	1e-08	0.01	0.02
202	EMR B	Other	1e-08	0.01	0.02
211	EMR B	Food	0.4	0.6	0.8
211	EMR B	Animal Contact (Domestic and Wild)	0.05	0.15	0.4
211	EMR B	Human to Human Contact	0.05	0.13	0.25
211	EMR B	Water	0.02	0.08	0.2
211	EMR B	Soil	0.01	0.04	0.1
211	EMR B	Other	1e-08	0.0001	0.03
288	EMR B	Food	0.2	0.4	0.7
288	EMR B	Animal Contact (Domestic and Wild)	0.1	0.35	0.5
288	EMR B	Human to Human Contact	0.05	0.1	0.3
288	EMR B	Water	0.05	0.1	0.25
288	EMR B	Soil	0.01	0.05	0.15
288	EMR B	Other	1e-08	1e-06	0.01
41	EMR D	Food	0.15	0.4	0.75
41	EMR D	Animal Contact (Domestic and Wild)	0.05	0.15	0.45
41	EMR D	Human to Human Contact	0.05	0.15	0.45
41	EMR D	Water	0.1	0.3	0.6
41	EMR D	Soil	1e-08	1e-06	1e-05
41	EMR D	Other	1e-08	1e-06	1e-05
53	EMR D	Food	0.4	0.5	0.7
53	EMR D	Animal Contact (Domestic and Wild)	0.05	0.1	0.2
53	EMR D	Human to Human Contact	0.03	0.05	0.1
53	EMR D	Water	0.2	0.3	0.5
53	EMR D	Soil	0.03	0.05	0.1
53	EMR D	Other	1e-08	1e-06	1e-05
60	EMR D	Food	0.7	0.8	0.95
60	EMR D	Animal Contact (Domestic and Wild)	0.05	0.1	0.15
60	EMR D	Human to Human Contact	0.05	0.1	0.15
60	EMR D	Water	1e-08	1e-06	1e-05
60	EMR D	Soil	1e-08	1e-06	1e-05
60	EMR D	Other	1e-08	1e-06	1e-05
89	EMR D	Food	0.2	0.3	0.35
89	EMR D	Animal Contact (Domestic and Wild)	0.15	0.3	0.35
89	EMR D	Human to Human Contact	0.1	0.2	0.4
89	EMR D	Water	0.1	0.2	0.3
89	EMR D	Soil	0.02	0.05	0.1
89	EMR D	Other	1e-08	0.01	0.02
145	EMR D	Food	0.6	0.7	0.75
145	EMR D	Animal Contact (Domestic and Wild)	0.15	0.25	0.35
145	EMR D	Human to Human Contact	0.03	0.05	0.1
145	EMR D	Water	1e-08	1e-06	1e-05
145	EMR D	Soil	1e-08	1e-06	1e-05
145	EMR D	Other	1e-08	1e-06	1e-05
181	EMR D	Food	0.1	0.5	0.8
181	EMR D	Animal Contact (Domestic and Wild)	0.05	0.2	0.5
181	EMR D	Human to Human Contact	0.02	0.1	0.4
181	EMR D	Water	0.02	0.1	0.4
181	EMR D	Soil	0.01	0.1	0.3
181	EMR D	Other	1e-08	1e-06	0.01
200	EMR D	Food	0.2	0.37	0.55
200	EMR D	Animal Contact (Domestic and Wild)	0.15	0.25	0.4
200	EMR D	Human to Human Contact	0.05	0.15	0.35
200	EMR D	Water	0.1	0.2	0.33
200	EMR D	Soil	0.01	0.03	0.1
200	EMR D	Other	1e-08	1e-05	2e-05
202	EMR D	Food	0.1	0.18	0.3
202	EMR D	Animal Contact (Domestic and Wild)	0.5	0.65	0.75
202	EMR D	Human to Human Contact	0.05	0.1	0.2
202	EMR D	Water	0.01	0.05	0.1
202	EMR D	Soil	1e-08	0.01	0.02
202	EMR D	Other	1e-08	0.01	0.02
211	EMR D	Food	0.4	0.6	0.8
211	EMR D	Animal Contact (Domestic and Wild)	0.05	0.15	0.4
211	EMR D	Human to Human Contact	0.05	0.13	0.25
211	EMR D	Water	0.02	0.08	0.2
211	EMR D	Soil	0.01	0.04	0.1
211	EMR D	Other	1e-08	0.0001	0.03
288	EMR D	Food	0.2	0.4	0.7
288	EMR D	Animal Contact (Domestic and Wild)	0.1	0.35	0.5
288	EMR D	Human to Human Contact	0.05	0.1	0.3
288	EMR D	Water	0.05	0.1	0.25
288	EMR D	Soil	0.01	0.05	0.15
288	EMR D	Other	1e-08	1e-06	0.01
19	EUR A	Food	0.7	0.8	0.9
19	EUR A	Animal Contact (Domestic and Wild)	0.01	0.1	0.15
19	EUR A	Human to Human Contact	0.01	0.05	0.1
19	EUR A	Water	0.01	0.04	0.1
19	EUR A	Soil	1e-08	0.01	0.03
19	EUR A	Other	1e-08	1e-06	1e-05
41	EUR A	Food	0.15	0.3	0.5
41	EUR A	Animal Contact (Domestic and Wild)	0.15	0.3	0.5
41	EUR A	Human to Human Contact	0.2	0.3	0.5
41	EUR A	Water	0.03	0.05	0.15
41	EUR A	Soil	0.03	0.05	0.15
41	EUR A	Other	1e-08	1e-06	1e-05
53	EUR A	Food	0.6	0.7	0.8
53	EUR A	Animal Contact (Domestic and Wild)	0.1	0.15	0.3
53	EUR A	Human to Human Contact	0.03	0.05	0.1
53	EUR A	Water	0.03	0.08	0.15
53	EUR A	Soil	1e-08	0.02	0.05
53	EUR A	Other	1e-08	1e-06	1e-05
89	EUR A	Food	0.3	0.5	0.6
89	EUR A	Animal Contact (Domestic and Wild)	0.1	0.2	0.3
89	EUR A	Human to Human Contact	0.05	0.1	0.15
89	EUR A	Water	0.05	0.1	0.15
89	EUR A	Soil	0.02	0.05	0.1
89	EUR A	Other	1e-08	0.01	0.02
130	EUR A	Food	0.3	0.6	0.8
130	EUR A	Animal Contact (Domestic and Wild)	0.05	0.15	0.3
130	EUR A	Human to Human Contact	0.05	0.1	0.3
130	EUR A	Water	0.01	0.08	0.3
130	EUR A	Soil	0.01	0.07	0.2
130	EUR A	Other	0.0001	0.001	0.005
134	EUR A	Food	0.2	0.45	0.7
134	EUR A	Animal Contact (Domestic and Wild)	0.02	0.1	0.2
134	EUR A	Human to Human Contact	0.05	0.15	0.25
134	EUR A	Water	0.02	0.1	0.3
134	EUR A	Soil	1e-08	0.02	0.05
134	EUR A	Other	0.05	0.2	0.3
136	EUR A	Food	0.1	0.2	0.3
136	EUR A	Animal Contact (Domestic and Wild)	0.05	0.15	0.2
136	EUR A	Human to Human Contact	0.3	0.35	0.4
136	EUR A	Water	0.25	0.29	0.5
136	EUR A	Soil	1e-08	0.003	0.05
136	EUR A	Other	1e-08	0.002	0.05
147	EUR A	Food	0.6	0.7	0.8
147	EUR A	Animal Contact (Domestic and Wild)	0.05	0.1	0.15
147	EUR A	Human to Human Contact	0.05	0.1	0.2
147	EUR A	Water	0.01	0.05	0.1
147	EUR A	Soil	0.01	0.05	0.1
147	EUR A	Other	1e-08	0.001	0.002
160	EUR A	Food	0.4	0.63	0.7
160	EUR A	Animal Contact (Domestic and Wild)	0.15	0.19	0.25
160	EUR A	Human to Human Contact	0.05	0.1	0.15
160	EUR A	Water	0.02	0.05	0.08
160	EUR A	Soil	0.01	0.02	0.03
160	EUR A	Other	1e-08	0.01	0.02
168	EUR A	Food	0.3	0.4	0.6
168	EUR A	Animal Contact (Domestic and Wild)	0.3	0.4	0.6
168	EUR A	Human to Human Contact	0.05	0.15	0.3
168	EUR A	Water	0.04	0.05	0.1
168	EUR A	Soil	1e-08	1e-06	1e-05
168	EUR A	Other	1e-08	1e-06	1e-05
181	EUR A	Food	0.3	0.5	0.8
181	EUR A	Animal Contact (Domestic and Wild)	0.02	0.1	0.3
181	EUR A	Human to Human Contact	0.1	0.27	0.5
181	EUR A	Water	0.01	0.03	0.1
181	EUR A	Soil	0.01	0.1	0.2
181	EUR A	Other	1e-08	1e-06	0.01
185	EUR A	Food	0.35	0.45	0.55
185	EUR A	Animal Contact (Domestic and Wild)	0.2	0.25	0.3
185	EUR A	Human to Human Contact	0.15	0.2	0.25
185	EUR A	Water	0.01	0.05	0.09
185	EUR A	Soil	1e-08	0.05	0.1
185	EUR A	Other	1e-08	1e-06	1e-05
188	EUR A	Food	0.45	0.55	0.6
188	EUR A	Animal Contact (Domestic and Wild)	0.075	0.1	0.15
188	EUR A	Human to Human Contact	0.075	0.1	0.15
188	EUR A	Water	0.15	0.2	0.25
188	EUR A	Soil	0.035	0.05	0.07
188	EUR A	Other	1e-08	1e-06	1e-05
193	EUR A	Food	0.5	0.65	0.7
193	EUR A	Animal Contact (Domestic and Wild)	0.15	0.2	0.3
193	EUR A	Human to Human Contact	0.03	0.05	0.08
193	EUR A	Water	0.03	0.05	0.1
193	EUR A	Soil	0.01	0.05	0.07
193	EUR A	Other	1e-08	1e-06	1e-05
204	EUR A	Food	0.65	0.8	0.9
204	EUR A	Animal Contact (Domestic and Wild)	0.05	0.1	0.2
204	EUR A	Human to Human Contact	0.01	0.05	0.1
204	EUR A	Water	0.01	0.05	0.1
204	EUR A	Soil	1e-08	1e-06	1e-05
204	EUR A	Other	1e-08	1e-06	1e-05
288	EUR A	Food	0.2	0.55	0.7
288	EUR A	Animal Contact (Domestic and Wild)	0.1	0.2	0.5
288	EUR A	Human to Human Contact	0.05	0.1	0.3
288	EUR A	Water	0.05	0.1	0.25
288	EUR A	Soil	0.01	0.05	0.15
288	EUR A	Other	1e-08	1e-06	0.01
19	EUR B	Food	0.7	0.8	0.9
19	EUR B	Animal Contact (Domestic and Wild)	0.01	0.1	0.15
19	EUR B	Human to Human Contact	0.01	0.05	0.1
19	EUR B	Water	0.01	0.04	0.1
19	EUR B	Soil	1e-08	0.01	0.03
19	EUR B	Other	1e-08	1e-06	1e-05
41	EUR B	Food	0.2	0.5	0.8
41	EUR B	Animal Contact (Domestic and Wild)	0.05	0.15	0.4
41	EUR B	Human to Human Contact	0.05	0.1	0.4
41	EUR B	Water	0.05	0.3	0.55
41	EUR B	Soil	1e-08	1e-06	1e-05
41	EUR B	Other	1e-08	1e-06	1e-05
53	EUR B	Food	0.3	0.5	0.6
53	EUR B	Animal Contact (Domestic and Wild)	0.05	0.1	0.2
53	EUR B	Human to Human Contact	0.03	0.05	0.1
53	EUR B	Water	0.2	0.3	0.4
53	EUR B	Soil	0.03	0.05	0.1
53	EUR B	Other	1e-08	1e-06	1e-05
89	EUR B	Food	0.2	0.3	0.4
89	EUR B	Animal Contact (Domestic and Wild)	0.15	0.3	0.5
89	EUR B	Human to Human Contact	0.05	0.1	0.3
89	EUR B	Water	0.1	0.2	0.3
89	EUR B	Soil	0.02	0.05	0.1
89	EUR B	Other	1e-08	0.01	0.02
130	EUR B	Food	0.2	0.5	0.8
130	EUR B	Animal Contact (Domestic and Wild)	0.05	0.15	0.4
130	EUR B	Human to Human Contact	0.05	0.1	0.3
130	EUR B	Water	0.05	0.15	0.4
130	EUR B	Soil	0.05	0.1	0.4
130	EUR B	Other	1e-08	0.001	0.002
145	EUR B	Food	0.6	0.7	0.75
145	EUR B	Animal Contact (Domestic and Wild)	0.15	0.25	0.35
145	EUR B	Human to Human Contact	0.03	0.05	0.1
145	EUR B	Water	1e-08	1e-06	1e-05
145	EUR B	Soil	1e-08	1e-06	1e-05
145	EUR B	Other	1e-08	1e-06	1e-05
147	EUR B	Food	0.6	0.7	0.8
147	EUR B	Animal Contact (Domestic and Wild)	0.05	0.1	0.15
147	EUR B	Human to Human Contact	0.05	0.1	0.2
147	EUR B	Water	0.01	0.05	0.1
147	EUR B	Soil	0.01	0.05	0.1
147	EUR B	Other	1e-08	0.001	0.002
168	EUR B	Food	0.2	0.4	0.7
168	EUR B	Animal Contact (Domestic and Wild)	0.1	0.3	0.6
168	EUR B	Human to Human Contact	0.1	0.15	0.3
168	EUR B	Water	0.02	0.15	0.3
168	EUR B	Soil	1e-08	1e-06	1e-05
168	EUR B	Other	1e-08	1e-06	1e-05
181	EUR B	Food	0.1	0.5	0.8
181	EUR B	Animal Contact (Domestic and Wild)	0.05	0.2	0.5
181	EUR B	Human to Human Contact	0.02	0.1	0.4
181	EUR B	Water	0.02	0.1	0.4
181	EUR B	Soil	0.01	0.1	0.3
181	EUR B	Other	1e-08	1e-06	0.01
185	EUR B	Food	0.4	0.5	0.6
185	EUR B	Animal Contact (Domestic and Wild)	0.2	0.25	0.3
185	EUR B	Human to Human Contact	0.15	0.2	0.25
185	EUR B	Water	0.01	0.05	0.09
185	EUR B	Soil	0	0.01	0.02
185	EUR B	Other	1e-08	1e-06	1e-05
202	EUR B	Food	0.1	0.18	0.3
202	EUR B	Animal Contact (Domestic and Wild)	0.5	0.65	0.75
202	EUR B	Human to Human Contact	0.05	0.1	0.2
202	EUR B	Water	0.01	0.05	0.1
202	EUR B	Soil	1e-08	0.01	0.02
202	EUR B	Other	1e-08	0.01	0.02
288	EUR B	Food	0.2	0.4	0.7
288	EUR B	Animal Contact (Domestic and Wild)	0.1	0.35	0.5
288	EUR B	Human to Human Contact	0.05	0.1	0.3
288	EUR B	Water	0.05	0.1	0.25
288	EUR B	Soil	0.01	0.05	0.15
288	EUR B	Other	1e-08	1e-06	0.01
19	EUR C	Food	0.5	0.7	0.9
19	EUR C	Animal Contact (Domestic and Wild)	0.01	0.1	0.15
19	EUR C	Human to Human Contact	0.01	0.04	0.1
19	EUR C	Water	0.01	0.15	0.3
19	EUR C	Soil	1e-08	0.01	0.03
19	EUR C	Other	1e-08	1e-06	1e-05
41	EUR C	Food	0.15	0.5	0.8
41	EUR C	Animal Contact (Domestic and Wild)	0.05	0.17	0.39
41	EUR C	Human to Human Contact	0.03	0.1	0.3
41	EUR C	Water	0.1	0.23	0.43
41	EUR C	Soil	1e-08	1e-06	1e-05
41	EUR C	Other	1e-08	1e-06	1e-05
53	EUR C	Food	0.3	0.5	0.7
53	EUR C	Animal Contact (Domestic and Wild)	0.05	0.1	0.15
53	EUR C	Human to Human Contact	0.03	0.05	0.1
53	EUR C	Water	0.2	0.3	0.4
53	EUR C	Soil	0.03	0.05	0.1
53	EUR C	Other	1e-08	1e-06	1e-05
89	EUR C	Food	0.4	0.5	0.6
89	EUR C	Animal Contact (Domestic and Wild)	0.1	0.2	0.25
89	EUR C	Human to Human Contact	0.05	0.15	0.25
89	EUR C	Water	0.05	0.1	0.3
89	EUR C	Soil	0.02	0.05	0.1
89	EUR C	Other	1e-08	0.01	0.02
130	EUR C	Food	0.2	0.5	0.8
130	EUR C	Animal Contact (Domestic and Wild)	0.05	0.15	0.4
130	EUR C	Human to Human Contact	0.05	0.1	0.3
130	EUR C	Water	0.05	0.15	0.4
130	EUR C	Soil	0.05	0.1	0.4
130	EUR C	Other	1e-08	0.001	0.002
145	EUR C	Food	0.6	0.7	0.75
145	EUR C	Animal Contact (Domestic and Wild)	0.15	0.25	0.35
145	EUR C	Human to Human Contact	0.03	0.05	0.1
145	EUR C	Water	1e-08	1e-06	1e-05
145	EUR C	Soil	1e-08	1e-06	1e-05
145	EUR C	Other	1e-08	1e-06	1e-05
147	EUR C	Food	0.6	0.7	0.8
147	EUR C	Animal Contact (Domestic and Wild)	0.05	0.1	0.15
147	EUR C	Human to Human Contact	0.05	0.1	0.2
147	EUR C	Water	0.01	0.05	0.1
147	EUR C	Soil	0.01	0.05	0.1
147	EUR C	Other	1e-08	0.001	0.002
168	EUR C	Food	0.1	0.3	0.75
168	EUR C	Animal Contact (Domestic and Wild)	0.1	0.3	0.6
168	EUR C	Human to Human Contact	0.1	0.25	0.3
168	EUR C	Water	0.04	0.15	0.35
168	EUR C	Soil	1e-08	1e-06	1e-05
168	EUR C	Other	1e-08	1e-06	1e-05
181	EUR C	Food	0.1	0.5	0.8
181	EUR C	Animal Contact (Domestic and Wild)	0.05	0.2	0.5
181	EUR C	Human to Human Contact	0.02	0.1	0.4
181	EUR C	Water	0.02	0.1	0.4
181	EUR C	Soil	0.01	0.1	0.3
181	EUR C	Other	1e-08	1e-06	0.01
185	EUR C	Food	0.25	0.4	0.55
185	EUR C	Animal Contact (Domestic and Wild)	0.2	0.25	0.3
185	EUR C	Human to Human Contact	0.15	0.25	0.35
185	EUR C	Water	0.01	0.05	0.09
185	EUR C	Soil	1e-08	0.05	0.1
185	EUR C	Other	1e-08	1e-06	1e-05
202	EUR C	Food	0.1	0.18	0.3
202	EUR C	Animal Contact (Domestic and Wild)	0.5	0.65	0.75
202	EUR C	Human to Human Contact	0.05	0.1	0.2
202	EUR C	Water	0.01	0.05	0.1
202	EUR C	Soil	1e-08	0.01	0.02
202	EUR C	Other	1e-08	0.01	0.02
288	EUR C	Food	0.2	0.4	0.7
288	EUR C	Animal Contact (Domestic and Wild)	0.1	0.35	0.5
288	EUR C	Human to Human Contact	0.05	0.1	0.3
288	EUR C	Water	0.05	0.1	0.25
288	EUR C	Soil	0.01	0.05	0.15
288	EUR C	Other	1e-08	1e-06	0.01
10	SEAR B	Food	0.3	0.7	0.9
10	SEAR B	Animal Contact (Domestic and Wild)	0.01	0.03	0.15
10	SEAR B	Human to Human Contact	0.03	0.2	0.3
10	SEAR B	Water	0.01	0.1	0.25
10	SEAR B	Soil	1e-08	1e-06	0.02
10	SEAR B	Other	0	1e-06	0.02
41	SEAR B	Food	0.05	0.4	0.75
41	SEAR B	Animal Contact (Domestic and Wild)	0.05	0.1	0.4
41	SEAR B	Human to Human Contact	0.05	0.1	0.4
41	SEAR B	Water	0.2	0.4	0.6
41	SEAR B	Soil	1e-08	1e-06	1e-05
41	SEAR B	Other	1e-08	1e-06	1e-05
53	SEAR B	Food	0.4	0.5	0.7
53	SEAR B	Animal Contact (Domestic and Wild)	0.05	0.1	0.2
53	SEAR B	Human to Human Contact	0.03	0.05	0.1
53	SEAR B	Water	0.2	0.3	0.5
53	SEAR B	Soil	0.03	0.05	0.1
53	SEAR B	Other	1e-08	1e-06	1e-05
89	SEAR B	Food	0.2	0.3	0.35
89	SEAR B	Animal Contact (Domestic and Wild)	0.15	0.3	0.35
89	SEAR B	Human to Human Contact	0.1	0.2	0.4
89	SEAR B	Water	0.1	0.2	0.3
89	SEAR B	Soil	0.02	0.05	0.1
89	SEAR B	Other	1e-08	0.01	0.02
145	SEAR B	Food	0.6	0.7	0.75
145	SEAR B	Animal Contact (Domestic and Wild)	0.15	0.25	0.35
145	SEAR B	Human to Human Contact	0.03	0.05	0.1
145	SEAR B	Water	1e-08	1e-06	1e-05
145	SEAR B	Soil	1e-08	1e-06	1e-05
145	SEAR B	Other	1e-08	1e-06	1e-05
177	SEAR B	Food	0.1	0.4	0.8
177	SEAR B	Animal Contact (Domestic and Wild)	1e-08	0.1	0.95
177	SEAR B	Human to Human Contact	0.01	0.03	0.05
177	SEAR B	Water	0.3	0.45	0.95
177	SEAR B	Soil	1e-08	0.01	0.02
177	SEAR B	Other	1e-08	0.01	0.02
181	SEAR B	Food	0.1	0.5	0.8
181	SEAR B	Animal Contact (Domestic and Wild)	0.05	0.2	0.5
181	SEAR B	Human to Human Contact	0.02	0.1	0.4
181	SEAR B	Water	0.02	0.1	0.4
181	SEAR B	Soil	0.01	0.1	0.3
181	SEAR B	Other	1e-08	1e-06	0.01
202	SEAR B	Food	0.1	0.18	0.3
202	SEAR B	Animal Contact (Domestic and Wild)	0.5	0.65	0.75
202	SEAR B	Human to Human Contact	0.05	0.1	0.2
202	SEAR B	Water	0.01	0.05	0.1
202	SEAR B	Soil	1e-08	0.01	0.02
202	SEAR B	Other	1e-08	0.01	0.02
229	SEAR B	Food	0.35	0.54	0.75
229	SEAR B	Animal Contact (Domestic and Wild)	0.03	0.118753	0.35
229	SEAR B	Human to Human Contact	0.02	0.1	0.2
229	SEAR B	Water	0.05	0.226761	0.45
229	SEAR B	Soil	0.001	0.01	0.08
229	SEAR B	Other	1e-08	1e-06	1e-05
288	SEAR B	Food	0.2	0.4	0.7
288	SEAR B	Animal Contact (Domestic and Wild)	0.1	0.35	0.5
288	SEAR B	Human to Human Contact	0.05	0.1	0.3
288	SEAR B	Water	0.05	0.1	0.25
288	SEAR B	Soil	0.01	0.05	0.15
288	SEAR B	Other	0	1e-06	0.01
2	SEAR D	Food	0.2	0.5	0.7
2	SEAR D	Animal Contact (Domestic and Wild)	0.05	0.1	0.2
2	SEAR D	Human to Human Contact	1e-08	0.05	0.1
2	SEAR D	Water	0.05	0.2	0.3
2	SEAR D	Soil	1e-08	0.05	0.1
2	SEAR D	Other	1e-08	1e-06	1e-05
10	SEAR D	Food	0.3	0.65	0.9
10	SEAR D	Animal Contact (Domestic and Wild)	0.01	0.03	0.15
10	SEAR D	Human to Human Contact	0.03	0.2	0.3
10	SEAR D	Water	0.01	0.15	0.25
10	SEAR D	Soil	1e-08	1e-06	0.02
10	SEAR D	Other	1e-08	1e-06	0.02
30	SEAR D	Food	0.05	0.1	0.3
30	SEAR D	Animal Contact (Domestic and Wild)	0.02	0.15	0.24
30	SEAR D	Human to Human Contact	1e-08	1e-06	1e-05
30	SEAR D	Water	1e-08	0.01	0.02
30	SEAR D	Soil	1e-08	1e-06	1e-05
30	SEAR D	Other	1e-08	0.01	0.04
41	SEAR D	Food	0.05	0.45	0.75
41	SEAR D	Animal Contact (Domestic and Wild)	0.02	0.05	0.4
41	SEAR D	Human to Human Contact	0.1	0.2	0.5
41	SEAR D	Water	0.1	0.4	0.7
41	SEAR D	Soil	1e-08	1e-06	1e-05
41	SEAR D	Other	1e-08	1e-06	1e-05
48	SEAR D	Food	0.25	0.3	0.6
48	SEAR D	Animal Contact (Domestic and Wild)	1e-08	0.05	0.1
48	SEAR D	Human to Human Contact	0.03	0.1	0.25
48	SEAR D	Water	0.15	0.5	0.8
48	SEAR D	Soil	1e-08	0.05	0.08
48	SEAR D	Other	1e-08	1e-06	1e-05
53	SEAR D	Food	0.3	0.5	0.7
53	SEAR D	Animal Contact (Domestic and Wild)	0.05	0.1	0.2
53	SEAR D	Human to Human Contact	0.03	0.05	0.1
53	SEAR D	Water	0.2	0.3	0.5
53	SEAR D	Soil	0.03	0.05	0.1
53	SEAR D	Other	1e-08	1e-06	1e-05
89	SEAR D	Food	0.2	0.3	0.35
89	SEAR D	Animal Contact (Domestic and Wild)	0.15	0.3	0.35
89	SEAR D	Human to Human Contact	0.1	0.2	0.4
89	SEAR D	Water	0.1	0.2	0.3
89	SEAR D	Soil	0.02	0.05	0.1
89	SEAR D	Other	1e-08	0.01	0.02
145	SEAR D	Food	0.6	0.7	0.75
145	SEAR D	Animal Contact (Domestic and Wild)	0.15	0.25	0.35
145	SEAR D	Human to Human Contact	0.03	0.05	0.1
145	SEAR D	Water	1e-08	1e-06	1e-05
145	SEAR D	Soil	1e-08	1e-06	1e-05
145	SEAR D	Other	1e-08	1e-06	1e-05
177	SEAR D	Food	0.2	0.35	0.8
177	SEAR D	Animal Contact (Domestic and Wild)	1e-08	0.1	0.95
177	SEAR D	Human to Human Contact	0.03	0.04	0.08
177	SEAR D	Water	0.3	0.5	0.95
177	SEAR D	Soil	1e-08	0.01	0.02
177	SEAR D	Other	1e-08	1e-06	1e-05
181	SEAR D	Food	0.1	0.5	0.8
181	SEAR D	Animal Contact (Domestic and Wild)	0.05	0.2	0.5
181	SEAR D	Human to Human Contact	0.02	0.1	0.4
181	SEAR D	Water	0.02	0.1	0.4
181	SEAR D	Soil	0.01	0.1	0.3
181	SEAR D	Other	1e-08	1e-06	0.01
202	SEAR D	Food	0.1	0.18	0.3
202	SEAR D	Animal Contact (Domestic and Wild)	0.5	0.65	0.75
202	SEAR D	Human to Human Contact	0.05	0.1	0.2
202	SEAR D	Water	0.01	0.05	0.1
202	SEAR D	Soil	1e-08	0.01	0.02
202	SEAR D	Other	1e-08	0.01	0.02
229	SEAR D	Food	0.45	0.66	0.87
229	SEAR D	Animal Contact (Domestic and Wild)	0.03	0.112312	0.3
229	SEAR D	Human to Human Contact	0.01	0.06	0.2
229	SEAR D	Water	0.03	0.162227	0.3
229	SEAR D	Soil	0.001	0.01	0.08
229	SEAR D	Other	1e-08	1e-06	1e-05
288	SEAR D	Food	0.2	0.4	0.7
288	SEAR D	Animal Contact (Domestic and Wild)	0.1	0.35	0.5
288	SEAR D	Human to Human Contact	0.05	0.1	0.3
288	SEAR D	Water	0.05	0.1	0.25
288	SEAR D	Soil	0.01	0.05	0.15
288	SEAR D	Other	1e-08	1e-06	0.01
17	WPR A	Food	0.14	0.61	0.89
17	WPR A	Animal Contact (Domestic and Wild)	1e-08	1e-06	1e-05
17	WPR A	Human to Human Contact	1e-08	1e-06	1e-05
17	WPR A	Water	0.17	0.34	0.56
17	WPR A	Soil	1e-08	1e-06	1e-05
17	WPR A	Other	1e-08	1e-06	1e-05
19	WPR A	Food	0.65	0.75	0.9
19	WPR A	Animal Contact (Domestic and Wild)	0.05	0.15	0.3
19	WPR A	Human to Human Contact	0.01	0.05	0.1
19	WPR A	Water	0.01	0.04	0.1
19	WPR A	Soil	1e-08	0.01	0.03
19	WPR A	Other	1e-08	1e-06	1e-05
41	WPR A	Food	0.15	0.4	0.6
41	WPR A	Animal Contact (Domestic and Wild)	0.1	0.2	0.4
41	WPR A	Human to Human Contact	0.1	0.2	0.4
41	WPR A	Water	0.05	0.1	0.2
41	WPR A	Soil	0.05	0.1	0.2
41	WPR A	Other	1e-08	1e-06	1e-05
53	WPR A	Food	0.6	0.7	0.8
53	WPR A	Animal Contact (Domestic and Wild)	0.1	0.15	0.3
53	WPR A	Human to Human Contact	0.03	0.05	0.1
53	WPR A	Water	0.03	0.08	0.15
53	WPR A	Soil	1e-08	0.02	0.05
53	WPR A	Other	1e-08	1e-06	1e-05
89	WPR A	Food	0.15	0.3	0.4
89	WPR A	Animal Contact (Domestic and Wild)	0.05	0.1	0.2
89	WPR A	Human to Human Contact	0.1	0.2	0.3
89	WPR A	Water	0.2	0.3	0.4
89	WPR A	Soil	0.05	0.1	0.2
89	WPR A	Other	1e-08	0.01	0.02
134	WPR A	Food	0.2	0.48	0.7
134	WPR A	Animal Contact (Domestic and Wild)	0.02	0.09	0.2
134	WPR A	Human to Human Contact	0.05	0.12	0.25
134	WPR A	Water	0.02	0.14	0.3
134	WPR A	Soil	1e-08	0.02	0.05
134	WPR A	Other	0.03	0.15	0.28
160	WPR A	Food	0.4	0.55	0.65
160	WPR A	Animal Contact (Domestic and Wild)	0.1	0.15	0.2
160	WPR A	Human to Human Contact	0.15	0.2	0.25
160	WPR A	Water	0.03	0.04	0.05
160	WPR A	Soil	0.03	0.05	0.07
160	WPR A	Other	1e-08	0.01	0.02
181	WPR A	Food	0.3	0.5	0.8
181	WPR A	Animal Contact (Domestic and Wild)	0.02	0.1	0.3
181	WPR A	Human to Human Contact	0.1	0.27	0.5
181	WPR A	Water	0.01	0.03	0.1
181	WPR A	Soil	0.01	0.1	0.2
181	WPR A	Other	1e-08	1e-06	0.01
188	WPR A	Food	0.4	0.6	0.65
188	WPR A	Animal Contact (Domestic and Wild)	0.075	0.1	0.15
188	WPR A	Human to Human Contact	0.12	0.15	0.18
188	WPR A	Water	0.1	0.15	0.2
188	WPR A	Soil	0.01	0.02	0.04
188	WPR A	Other	1e-08	1e-06	1e-05
193	WPR A	Food	0.5	0.6	0.7
193	WPR A	Animal Contact (Domestic and Wild)	0.15	0.22	0.3
193	WPR A	Human to Human Contact	0.03	0.05	0.08
193	WPR A	Water	0.05	0.1	0.12
193	WPR A	Soil	1e-08	0.03	0.05
193	WPR A	Other	1e-08	1e-06	1e-05
204	WPR A	Food	0.6	0.75	0.9
204	WPR A	Animal Contact (Domestic and Wild)	0.05	0.15	0.2
204	WPR A	Human to Human Contact	0.01	0.05	0.1
204	WPR A	Water	0.01	0.05	0.1
204	WPR A	Soil	1e-08	1e-06	1e-05
204	WPR A	Other	1e-08	1e-06	1e-05
229	WPR A	Food	0.5	0.65	0.8
229	WPR A	Animal Contact (Domestic and Wild)	0.05	0.142257	0.25
229	WPR A	Human to Human Contact	0.05	0.13	0.25
229	WPR A	Water	0.02	0.0678543	0.15
229	WPR A	Soil	0.001	0.01	0.05
229	WPR A	Other	1e-08	0.0001	0.0002
288	WPR A	Food	0.2	0.55	0.7
288	WPR A	Animal Contact (Domestic and Wild)	0.1	0.2	0.5
288	WPR A	Human to Human Contact	0.05	0.1	0.3
288	WPR A	Water	0.05	0.1	0.25
288	WPR A	Soil	0.01	0.05	0.15
288	WPR A	Other	1e-08	1e-06	0.01
297	WPR A	Food	0.3	0.55	0.75
297	WPR A	Animal Contact (Domestic and Wild)	0.02	0.15	0.35
297	WPR A	Human to Human Contact	0.05	0.1	0.25
297	WPR A	Water	0.02	0.1	0.2
297	WPR A	Soil	1e-08	1e-06	1e-05
297	WPR A	Other	0.01	0.1	0.2
19	WPR B	Food	0.5	0.7	0.9
19	WPR B	Animal Contact (Domestic and Wild)	0.01	0.05	0.1
19	WPR B	Human to Human Contact	0.01	0.04	0.1
19	WPR B	Water	0.1	0.2	0.3
19	WPR B	Soil	1e-08	0.01	0.03
19	WPR B	Other	1e-08	1e-06	1e-05
41	WPR B	Food	0.15	0.5	0.75
41	WPR B	Animal Contact (Domestic and Wild)	0.02	0.05	0.3
41	WPR B	Human to Human Contact	0.05	0.1	0.35
41	WPR B	Water	0.15	0.35	0.5
41	WPR B	Soil	1e-08	1e-06	1e-05
41	WPR B	Other	1e-08	1e-06	1e-05
53	WPR B	Food	0.3	0.5	0.6
53	WPR B	Animal Contact (Domestic and Wild)	0.05	0.1	0.2
53	WPR B	Human to Human Contact	0.03	0.05	0.1
53	WPR B	Water	0.2	0.3	0.4
53	WPR B	Soil	0.03	0.05	0.1
53	WPR B	Other	1e-08	1e-06	1e-05
89	WPR B	Food	0.4	0.5	0.6
89	WPR B	Animal Contact (Domestic and Wild)	0.1	0.2	0.25
89	WPR B	Human to Human Contact	0.05	0.15	0.25
89	WPR B	Water	0.05	0.1	0.3
89	WPR B	Soil	0.02	0.05	0.1
89	WPR B	Other	1e-08	0.01	0.02
145	WPR B	Food	0.6	0.7	0.75
145	WPR B	Animal Contact (Domestic and Wild)	0.15	0.25	0.35
145	WPR B	Human to Human Contact	0.03	0.05	0.1
145	WPR B	Water	1e-08	1e-06	1e-05
145	WPR B	Soil	1e-08	1e-06	1e-05
145	WPR B	Other	1e-08	1e-06	1e-05
181	WPR B	Food	0.1	0.5	0.8
181	WPR B	Animal Contact (Domestic and Wild)	0.05	0.2	0.5
181	WPR B	Human to Human Contact	0.02	0.1	0.4
181	WPR B	Water	0.02	0.1	0.4
181	WPR B	Soil	0.01	0.1	0.3
181	WPR B	Other	1e-08	1e-06	0.01
202	WPR B	Food	0.1	0.18	0.3
202	WPR B	Animal Contact (Domestic and Wild)	0.5	0.65	0.75
202	WPR B	Human to Human Contact	0.05	0.1	0.2
202	WPR B	Water	0.01	0.05	0.1
202	WPR B	Soil	1e-08	0.01	0.02
202	WPR B	Other	1e-08	0.01	0.02
229	WPR B	Food	0.4	0.61	0.8
229	WPR B	Animal Contact (Domestic and Wild)	0.03	0.114164	0.3
229	WPR B	Human to Human Contact	0.03	0.11	0.25
229	WPR B	Water	0.03	0.151862	0.3
229	WPR B	Soil	0.001	0.01	0.08
229	WPR B	Other	1e-08	1e-06	1e-05
288	WPR B	Food	0.2	0.4	0.7
288	WPR B	Animal Contact (Domestic and Wild)	0.1	0.35	0.5
288	WPR B	Human to Human Contact	0.05	0.1	0.3
288	WPR B	Water	0.05	0.1	0.25
288	WPR B	Soil	0.01	0.05	0.15
288	WPR B	Other	1e-08	1e-06	0.01
297	WPR B	Food	0.2	0.25	0.65
297	WPR B	Animal Contact (Domestic and Wild)	0.02	0.35	0.5
297	WPR B	Human to Human Contact	0.05	0.3	0.5
297	WPR B	Water	0.02	0.1	0.2
297	WPR B	Soil	1e-08	1e-06	1e-05
297	WPR B	Other	1e-08	1e-06	1e-05

## Sheet: Salmonella
Expert ID	WHO Sub-region	Exposure route	5th percentile	50th percentile	95th percentile
41	AFR D	Food	0.15	0.4	0.55
41	AFR D	Animal Contact (Domestic and Wild)	0.1	0.2	0.35
41	AFR D	Human to Human Contact	0.1	0.2	0.3
41	AFR D	Water	0.1	0.15	0.2
41	AFR D	Soil	0.04	0.05	0.1
41	AFR D	Other	1e-08	1e-06	1e-05
53	AFR D	Food	0.6	0.7	0.8
53	AFR D	Animal Contact (Domestic and Wild)	0.05	0.15	0.25
53	AFR D	Human to Human Contact	0.03	0.05	0.1
53	AFR D	Water	0.05	0.09	0.15
53	AFR D	Soil	1e-08	0.01	0.02
53	AFR D	Other	1e-08	1e-06	1e-05
59	AFR D	Food	0.05	0.1	0.15
59	AFR D	Animal Contact (Domestic and Wild)	0.05	0.1	0.2
59	AFR D	Human to Human Contact	0.2	0.5	0.7
59	AFR D	Water	0.1	0.2	0.25
59	AFR D	Soil	0.01	0.1	0.15
59	AFR D	Other	1e-08	1e-06	1e-05
60	AFR D	Food	0.05	0.1	0.2
60	AFR D	Animal Contact (Domestic and Wild)	0.05	0.15	0.2
60	AFR D	Human to Human Contact	0.5	0.7	0.9
60	AFR D	Water	1e-08	1e-06	1e-05
60	AFR D	Soil	1e-08	1e-06	1e-05
60	AFR D	Other	1e-08	1e-06	1e-05
62	AFR D	Food	0.52	0.56	0.6
62	AFR D	Animal Contact (Domestic and Wild)	0.03	0.05	0.07
62	AFR D	Human to Human Contact	0.25	0.3	0.35
62	AFR D	Water	0.01	0.02	0.03
62	AFR D	Soil	0.01	0.02	0.03
62	AFR D	Other	0.02	0.05	0.08
89	AFR D	Food	0.1	0.2	0.3
89	AFR D	Animal Contact (Domestic and Wild)	0.1	0.2	0.36
89	AFR D	Human to Human Contact	0.15	0.3	0.4
89	AFR D	Water	0.15	0.3	0.4
89	AFR D	Soil	1e-08	0.01	0.02
89	AFR D	Other	1e-08	0.01	0.02
145	AFR D	Food	0.15	0.2	0.25
145	AFR D	Animal Contact (Domestic and Wild)	0.3	0.4	0.5
145	AFR D	Human to Human Contact	0.05	0.1	0.2
145	AFR D	Water	0.1	0.2	0.3
145	AFR D	Soil	0.05	0.1	0.15
145	AFR D	Other	1e-08	1e-06	1e-05
181	AFR D	Food	0.2	0.65	0.95
181	AFR D	Animal Contact (Domestic and Wild)	0.02	0.1	0.3
181	AFR D	Human to Human Contact	0.02	0.1	0.4
181	AFR D	Water	0.02	0.1	0.5
181	AFR D	Soil	0.01	0.05	0.2
181	AFR D	Other	1e-08	1e-06	0.01
200	AFR D	Food	0.2	0.35	0.6
200	AFR D	Animal Contact (Domestic and Wild)	0.15	0.3	0.55
200	AFR D	Human to Human Contact	0.05	0.18	0.35
200	AFR D	Water	0.02	0.15	0.2
200	AFR D	Soil	1e-08	0.01	0.05
200	AFR D	Other	1e-08	0.02	0.05
202	AFR D	Food	0.85	0.87	0.95
202	AFR D	Animal Contact (Domestic and Wild)	1e-08	0.01	0.05
202	AFR D	Human to Human Contact	0.02	0.05	0.1
202	AFR D	Water	0.02	0.05	0.1
202	AFR D	Soil	1e-08	0.01	0.02
202	AFR D	Other	1e-08	0.01	0.02
211	AFR D	Food	0.2	0.52	0.7
211	AFR D	Animal Contact (Domestic and Wild)	0.05	0.15	0.4
211	AFR D	Human to Human Contact	0.05	0.2	0.4
211	AFR D	Water	0.02	0.1	0.3
211	AFR D	Soil	1e-08	0.01	0.05
211	AFR D	Other	0.01	0.02	0.03
270	AFR D	Food	0.3	0.35	0.7
270	AFR D	Animal Contact (Domestic and Wild)	0.25	0.4	0.5
270	AFR D	Human to Human Contact	0.05	0.15	0.3
270	AFR D	Water	0.03	0.1	0.15
270	AFR D	Soil	1e-08	0.05	0.1
270	AFR D	Other	1e-08	1e-06	1e-05
272	AFR D	Food	0.2	0.55	0.75
272	AFR D	Animal Contact (Domestic and Wild)	0.01	0.04	0.08
272	AFR D	Human to Human Contact	1e-08	1e-06	1e-05
272	AFR D	Water	0.15	0.4	0.7
272	AFR D	Soil	1e-08	0.01	0.03
272	AFR D	Other	1e-08	1e-06	1e-05
288	AFR D	Food	0.2	0.5	0.7
288	AFR D	Animal Contact (Domestic and Wild)	0.05	0.25	0.4
288	AFR D	Human to Human Contact	0.05	0.15	0.3
288	AFR D	Water	0.03	0.05	0.1
288	AFR D	Soil	0.03	0.05	0.1
288	AFR D	Other	1e-08	1e-06	0.01
41	AFR E	Food	0.2	0.45	0.6
41	AFR E	Animal Contact (Domestic and Wild)	0.1	0.2	0.4
41	AFR E	Human to Human Contact	0.1	0.15	0.4
41	AFR E	Water	0.05	0.1	0.35
41	AFR E	Soil	0.05	0.1	0.35
41	AFR E	Other	1e-08	1e-06	1e-05
53	AFR E	Food	0.6	0.7	0.8
53	AFR E	Animal Contact (Domestic and Wild)	0.05	0.15	0.25
53	AFR E	Human to Human Contact	0.03	0.05	0.1
53	AFR E	Water	0.05	0.09	0.15
53	AFR E	Soil	1e-08	0.01	0.02
53	AFR E	Other	1e-08	1e-06	1e-05
60	AFR E	Food	0.05	0.1	0.2
60	AFR E	Animal Contact (Domestic and Wild)	0.05	0.15	0.2
60	AFR E	Human to Human Contact	0.5	0.7	0.9
60	AFR E	Water	1e-08	1e-06	1e-05
60	AFR E	Soil	1e-08	1e-06	1e-05
60	AFR E	Other	1e-08	1e-06	1e-05
62	AFR E	Food	0.45	0.48	0.55
62	AFR E	Animal Contact (Domestic and Wild)	0.03	0.05	0.07
62	AFR E	Human to Human Contact	0.25	0.35	0.4
62	AFR E	Water	0.01	0.02	0.03
62	AFR E	Soil	0.01	0.02	0.03
62	AFR E	Other	0.05	0.08	0.12
89	AFR E	Food	0.1	0.2	0.3
89	AFR E	Animal Contact (Domestic and Wild)	0.1	0.2	0.36
89	AFR E	Human to Human Contact	0.15	0.3	0.4
89	AFR E	Water	0.15	0.3	0.4
89	AFR E	Soil	1e-08	0.01	0.02
89	AFR E	Other	1e-08	0.01	0.02
145	AFR E	Food	0.15	0.2	0.25
145	AFR E	Animal Contact (Domestic and Wild)	0.3	0.4	0.5
145	AFR E	Human to Human Contact	0.05	0.1	0.2
145	AFR E	Water	0.1	0.2	0.3
145	AFR E	Soil	0.05	0.1	0.15
145	AFR E	Other	1e-08	1e-06	1e-05
181	AFR E	Food	0.2	0.65	0.95
181	AFR E	Animal Contact (Domestic and Wild)	0.02	0.1	0.3
181	AFR E	Human to Human Contact	0.02	0.1	0.4
181	AFR E	Water	0.02	0.1	0.5
181	AFR E	Soil	0.01	0.05	0.2
181	AFR E	Other	1e-08	1e-06	0.01
200	AFR E	Food	0.2	0.35	0.6
200	AFR E	Animal Contact (Domestic and Wild)	0.15	0.3	0.55
200	AFR E	Human to Human Contact	0.05	0.18	0.35
200	AFR E	Water	0.02	0.15	0.2
200	AFR E	Soil	1e-08	0.01	0.05
200	AFR E	Other	1e-08	0.02	0.05
202	AFR E	Food	0.85	0.87	0.95
202	AFR E	Animal Contact (Domestic and Wild)	1e-08	0.01	0.05
202	AFR E	Human to Human Contact	0.02	0.05	0.1
202	AFR E	Water	0.02	0.05	0.1
202	AFR E	Soil	1e-08	0.01	0.02
202	AFR E	Other	1e-08	0.01	0.02
211	AFR E	Food	0.2	0.52	0.7
211	AFR E	Animal Contact (Domestic and Wild)	0.05	0.15	0.4
211	AFR E	Human to Human Contact	0.05	0.2	0.4
211	AFR E	Water	0.02	0.1	0.3
211	AFR E	Soil	1e-08	0.01	0.05
211	AFR E	Other	0.01	0.02	0.03
270	AFR E	Food	0.3	0.35	0.7
270	AFR E	Animal Contact (Domestic and Wild)	0.25	0.4	0.5
270	AFR E	Human to Human Contact	0.05	0.15	0.3
270	AFR E	Water	0.03	0.1	0.15
270	AFR E	Soil	1e-08	0.05	0.1
270	AFR E	Other	1e-08	1e-06	1e-05
272	AFR E	Food	0.2	0.55	0.75
272	AFR E	Animal Contact (Domestic and Wild)	0.01	0.04	0.08
272	AFR E	Human to Human Contact	1e-08	1e-06	1e-05
272	AFR E	Water	0.15	0.4	0.75
272	AFR E	Soil	1e-08	0.01	0.04
272	AFR E	Other	1e-08	1e-06	1e-05
288	AFR E	Food	0.2	0.5	0.7
288	AFR E	Animal Contact (Domestic and Wild)	0.05	0.25	0.4
288	AFR E	Human to Human Contact	0.05	0.15	0.3
288	AFR E	Water	0.03	0.05	0.1
288	AFR E	Soil	0.03	0.05	0.1
288	AFR E	Other	1e-08	1e-06	0.01
25	AMR A	Food	0.03	0.05	0.08
25	AMR A	Animal Contact (Domestic and Wild)	0.5	0.55	0.6
25	AMR A	Human to Human Contact	0.15	0.2	0.25
25	AMR A	Water	0.08	0.1	0.12
25	AMR A	Soil	0.08	0.1	0.12
25	AMR A	Other	1e-08	1e-06	0.01
40	AMR A	Food	0.7	0.8	0.88
40	AMR A	Animal Contact (Domestic and Wild)	0.02	0.06	0.08
40	AMR A	Human to Human Contact	0.04	0.07	0.1
40	AMR A	Water	0.05	0.06	0.15
40	AMR A	Soil	1e-08	0.01	0.02
40	AMR A	Other	1e-08	1e-06	1e-05
41	AMR A	Food	0.3	0.7	0.8
41	AMR A	Animal Contact (Domestic and Wild)	0.05	0.1	0.3
41	AMR A	Human to Human Contact	0.05	0.1	0.3
41	AMR A	Water	0.05	0.1	0.3
41	AMR A	Soil	1e-08	1e-06	1e-05
41	AMR A	Other	1e-08	1e-06	1e-05
53	AMR A	Food	0.7	0.9	0.95
53	AMR A	Animal Contact (Domestic and Wild)	0.03	0.04	0.1
53	AMR A	Human to Human Contact	1e-08	0.01	0.03
53	AMR A	Water	1e-08	0.01	0.03
53	AMR A	Soil	1e-08	0.01	0.03
53	AMR A	Other	0.01	0.03	0.06
89	AMR A	Food	0.3	0.4	0.5
89	AMR A	Animal Contact (Domestic and Wild)	0.05	0.1	0.2
89	AMR A	Human to Human Contact	0.1	0.2	0.3
89	AMR A	Water	0.1	0.2	0.3
89	AMR A	Soil	1e-08	0.05	0.1
89	AMR A	Other	1e-08	0.01	0.02
130	AMR A	Food	0.5	0.75	0.9
130	AMR A	Animal Contact (Domestic and Wild)	0.05	0.15	0.3
130	AMR A	Human to Human Contact	0.01	0.05	0.2
130	AMR A	Water	0.01	0.05	0.2
130	AMR A	Soil	1e-08	0.005	0.01
130	AMR A	Other	1e-08	1e-06	1e-05
160	AMR A	Food	0.8	0.9	0.94
160	AMR A	Animal Contact (Domestic and Wild)	1e-08	0.02	0.03
160	AMR A	Human to Human Contact	0.07	0.08	0.09
160	AMR A	Water	1e-08	1e-06	0.01
160	AMR A	Soil	1e-08	1e-06	0.01
160	AMR A	Other	1e-08	1e-06	0.01
181	AMR A	Food	0.6	0.8	0.95
181	AMR A	Animal Contact (Domestic and Wild)	0.005	0.02	0.08
181	AMR A	Human to Human Contact	0.05	0.16	0.4
181	AMR A	Water	1e-08	0.01	0.05
181	AMR A	Soil	1e-08	0.01	0.05
181	AMR A	Other	1e-08	1e-06	0.01
188	AMR A	Food	0.7	0.75	0.8
188	AMR A	Animal Contact (Domestic and Wild)	0.05	0.1	0.13
188	AMR A	Human to Human Contact	0.01	0.05	0.07
188	AMR A	Water	0.05	0.1	0.15
188	AMR A	Soil	0.01	0.03	0.05
188	AMR A	Other	1e-08	1e-06	1e-05
193	AMR A	Food	0.77	0.8	0.85
193	AMR A	Animal Contact (Domestic and Wild)	0.03	0.15	0.16
193	AMR A	Human to Human Contact	0.01	0.02	0.04
193	AMR A	Water	1e-08	0.01	0.03
193	AMR A	Soil	1e-08	0.03	0.06
193	AMR A	Other	1e-08	1e-06	1e-05
200	AMR A	Food	0.2	0.4	0.6
200	AMR A	Animal Contact (Domestic and Wild)	0.15	0.3	0.55
200	AMR A	Human to Human Contact	0.05	0.2	0.35
200	AMR A	Water	0.02	0.1	0.2
200	AMR A	Soil	1e-08	0.01	0.05
200	AMR A	Other	1e-08	1e-06	1e-05
204	AMR A	Food	0.8	0.9	0.95
204	AMR A	Animal Contact (Domestic and Wild)	0.03	0.05	0.08
204	AMR A	Human to Human Contact	0.03	0.05	0.08
204	AMR A	Water	1e-08	1e-06	1e-05
204	AMR A	Soil	1e-08	1e-06	1e-05
204	AMR A	Other	1e-08	1e-06	1e-05
211	AMR A	Food	0.6	0.75	0.8
211	AMR A	Animal Contact (Domestic and Wild)	0.1	0.13	0.2
211	AMR A	Human to Human Contact	0.05	0.07	0.08
211	AMR A	Water	0.01	0.02	0.03
211	AMR A	Soil	1e-08	0.01	0.02
211	AMR A	Other	1e-08	0.02	0.03
229	AMR A	Food	0.8	0.94	0.99
229	AMR A	Animal Contact (Domestic and Wild)	1e-08	0.03	0.12
229	AMR A	Human to Human Contact	1e-08	0.01	0.05
229	AMR A	Water	1e-08	0.01	0.08
229	AMR A	Soil	1e-08	0.01	0.05
229	AMR A	Other	1e-08	1e-06	1e-05
270	AMR A	Food	0.5	0.6	0.7
270	AMR A	Animal Contact (Domestic and Wild)	0.15	0.3	0.35
270	AMR A	Human to Human Contact	0.05	0.1	0.25
270	AMR A	Water	0.02	0.05	0.1
270	AMR A	Soil	1e-08	0.05	0.1
270	AMR A	Other	1e-08	1e-06	1e-05
288	AMR A	Food	0.2	0.55	0.7
288	AMR A	Animal Contact (Domestic and Wild)	0.05	0.2	0.4
288	AMR A	Human to Human Contact	0.05	0.15	0.3
288	AMR A	Water	0.03	0.05	0.1
288	AMR A	Soil	0.03	0.05	0.1
288	AMR A	Other	1e-08	1e-06	0.01
25	AMR B	Food	0.03	0.05	0.08
25	AMR B	Animal Contact (Domestic and Wild)	0.45	0.5	0.55
25	AMR B	Human to Human Contact	0.1	0.15	0.2
25	AMR B	Water	0.1	0.15	0.2
25	AMR B	Soil	0.01	0.15	0.2
25	AMR B	Other	1e-08	1e-06	0.01
33	AMR B	Food	0.38	0.66	0.78
33	AMR B	Animal Contact (Domestic and Wild)	0.12	0.25	0.32
33	AMR B	Human to Human Contact	1e-08	1e-06	1e-05
33	AMR B	Water	0.02	0.06	0.09
33	AMR B	Soil	1e-08	1e-06	1e-05
33	AMR B	Other	1e-08	1e-06	1e-05
40	AMR B	Food	0.75	0.8	0.9
40	AMR B	Animal Contact (Domestic and Wild)	0.01	0.04	0.08
40	AMR B	Human to Human Contact	0.05	0.09	0.12
40	AMR B	Water	0.05	0.06	0.15
40	AMR B	Soil	1e-08	0.01	0.02
40	AMR B	Other	1e-08	1e-06	1e-05
41	AMR B	Food	0.25	0.5	0.7
41	AMR B	Animal Contact (Domestic and Wild)	0.05	0.1	0.3
41	AMR B	Human to Human Contact	0.05	0.1	0.2
41	AMR B	Water	0.1	0.2	0.3
41	AMR B	Soil	0.05	0.1	0.2
41	AMR B	Other	1e-08	1e-06	1e-05
53	AMR B	Food	0.6	0.75	0.8
53	AMR B	Animal Contact (Domestic and Wild)	0.05	0.14	0.2
53	AMR B	Human to Human Contact	0.03	0.05	0.07
53	AMR B	Water	0.03	0.05	0.07
53	AMR B	Soil	1e-08	0.01	0.02
53	AMR B	Other	1e-08	1e-06	1e-05
89	AMR B	Food	0.2	0.4	0.5
89	AMR B	Animal Contact (Domestic and Wild)	0.1	0.2	0.3
89	AMR B	Human to Human Contact	0.1	0.2	0.3
89	AMR B	Water	0.1	0.2	0.3
89	AMR B	Soil	1e-08	0.01	0.02
89	AMR B	Other	1e-08	0.01	0.02
145	AMR B	Food	0.15	0.2	0.25
145	AMR B	Animal Contact (Domestic and Wild)	0.3	0.4	0.5
145	AMR B	Human to Human Contact	0.05	0.1	0.2
145	AMR B	Water	0.1	0.2	0.3
145	AMR B	Soil	0.05	0.1	0.15
145	AMR B	Other	1e-08	1e-06	1e-05
181	AMR B	Food	0.2	0.65	0.95
181	AMR B	Animal Contact (Domestic and Wild)	0.02	0.1	0.3
181	AMR B	Human to Human Contact	0.02	0.1	0.4
181	AMR B	Water	0.02	0.1	0.5
181	AMR B	Soil	0.01	0.05	0.2
181	AMR B	Other	1e-08	1e-06	0.01
188	AMR B	Food	0.6	0.65	0.7
188	AMR B	Animal Contact (Domestic and Wild)	0.08	0.1	0.15
188	AMR B	Human to Human Contact	0.03	0.05	0.06
188	AMR B	Water	0.15	0.2	0.25
188	AMR B	Soil	0.01	0.02	0.03
188	AMR B	Other	1e-08	1e-06	1e-05
200	AMR B	Food	0.2	0.4	0.6
200	AMR B	Animal Contact (Domestic and Wild)	0.15	0.3	0.55
200	AMR B	Human to Human Contact	0.05	0.2	0.35
200	AMR B	Water	0.02	0.1	0.2
200	AMR B	Soil	1e-08	0.01	0.05
200	AMR B	Other	1e-08	1e-06	1e-05
202	AMR B	Food	0.85	0.9	0.95
202	AMR B	Animal Contact (Domestic and Wild)	1e-08	0.01	0.05
202	AMR B	Human to Human Contact	0.02	0.05	0.1
202	AMR B	Water	0.01	0.02	0.05
202	AMR B	Soil	1e-08	0.01	0.02
202	AMR B	Other	1e-08	0.01	0.02
211	AMR B	Food	0.2	0.52	0.7
211	AMR B	Animal Contact (Domestic and Wild)	0.05	0.2	0.4
211	AMR B	Human to Human Contact	0.05	0.15	0.35
211	AMR B	Water	0.02	0.1	0.2
211	AMR B	Soil	1e-08	0.01	0.05
211	AMR B	Other	0.01	0.02	0.03
229	AMR B	Food	0.75	0.89	0.98
229	AMR B	Animal Contact (Domestic and Wild)	0.01	0.0849415	0.2
229	AMR B	Human to Human Contact	1e-08	0.01	0.03
229	AMR B	Water	1e-08	0.01	0.05
229	AMR B	Soil	1e-08	0.01	0.03
229	AMR B	Other	1e-08	1e-06	1e-05
270	AMR B	Food	0.4	0.45	0.7
270	AMR B	Animal Contact (Domestic and Wild)	0.2	0.4	0.4
270	AMR B	Human to Human Contact	0.05	0.1	0.25
270	AMR B	Water	0.03	0.1	0.15
270	AMR B	Soil	1e-08	0.05	0.1
270	AMR B	Other	1e-08	1e-06	1e-05
272	AMR B	Food	0.3	0.8	0.95
272	AMR B	Animal Contact (Domestic and Wild)	0.01	0.04	0.08
272	AMR B	Human to Human Contact	1e-08	1e-06	1e-05
272	AMR B	Water	0.05	0.15	0.3
272	AMR B	Soil	1e-08	0.01	0.05
272	AMR B	Other	1e-08	1e-06	1e-05
288	AMR B	Food	0.2	0.6	0.7
288	AMR B	Animal Contact (Domestic and Wild)	0.05	0.2	0.4
288	AMR B	Human to Human Contact	0.05	0.1	0.3
288	AMR B	Water	0.03	0.05	0.1
288	AMR B	Soil	0.03	0.05	0.1
288	AMR B	Other	1e-08	1e-06	0.01
25	AMR D	Food	0.1	0.15	0.2
25	AMR D	Animal Contact (Domestic and Wild)	0.25	0.3	0.35
25	AMR D	Human to Human Contact	0.15	0.2	0.25
25	AMR D	Water	0.15	0.2	0.25
25	AMR D	Soil	0.1	0.15	0.2
25	AMR D	Other	1e-08	1e-06	0.01
33	AMR D	Food	0.5	0.7	0.82
33	AMR D	Animal Contact (Domestic and Wild)	0.14	0.28	0.35
33	AMR D	Human to Human Contact	1e-08	1e-06	1e-05
33	AMR D	Water	0	0.02	0.04
33	AMR D	Soil	1e-08	1e-06	1e-05
33	AMR D	Other	1e-08	1e-06	1e-05
40	AMR D	Food	0.75	0.78	0.9
40	AMR D	Animal Contact (Domestic and Wild)	0.01	0.03	0.07
40	AMR D	Human to Human Contact	0.05	0.1	0.15
40	AMR D	Water	0.05	0.08	0.18
40	AMR D	Soil	1e-08	0.01	0.02
40	AMR D	Other	1e-08	1e-06	1e-05
41	AMR D	Food	0.2	0.5	0.7
41	AMR D	Animal Contact (Domestic and Wild)	0.1	0.2	0.4
41	AMR D	Human to Human Contact	0.1	0.15	0.35
41	AMR D	Water	0.05	0.1	0.2
41	AMR D	Soil	0.04	0.05	0.15
41	AMR D	Other	1e-08	1e-06	1e-05
53	AMR D	Food	0.6	0.8	0.9
53	AMR D	Animal Contact (Domestic and Wild)	0.05	0.09	0.15
53	AMR D	Human to Human Contact	0.03	0.05	0.07
53	AMR D	Water	0.03	0.05	0.07
53	AMR D	Soil	1e-08	0.01	0.02
53	AMR D	Other	1e-08	1e-06	1e-05
89	AMR D	Food	0.2	0.4	0.5
89	AMR D	Animal Contact (Domestic and Wild)	0.1	0.2	0.3
89	AMR D	Human to Human Contact	0.1	0.2	0.3
89	AMR D	Water	0.1	0.2	0.3
89	AMR D	Soil	1e-08	0.01	0.02
89	AMR D	Other	1e-08	0.01	0.02
145	AMR D	Food	0.15	0.2	0.25
145	AMR D	Animal Contact (Domestic and Wild)	0.3	0.4	0.5
145	AMR D	Human to Human Contact	0.05	0.1	0.2
145	AMR D	Water	0.1	0.2	0.3
145	AMR D	Soil	0.05	0.1	0.15
145	AMR D	Other	1e-08	1e-06	1e-05
181	AMR D	Food	0.2	0.65	0.95
181	AMR D	Animal Contact (Domestic and Wild)	0.02	0.1	0.3
181	AMR D	Human to Human Contact	0.02	0.1	0.4
181	AMR D	Water	0.02	0.1	0.5
181	AMR D	Soil	0.01	0.05	0.2
181	AMR D	Other	1e-08	1e-06	0.01
188	AMR D	Food	0.6	0.65	0.7
188	AMR D	Animal Contact (Domestic and Wild)	0.08	0.1	0.15
188	AMR D	Human to Human Contact	0.05	0.08	0.1
188	AMR D	Water	0.1	0.15	0.25
188	AMR D	Soil	0.01	0.02	0.03
188	AMR D	Other	1e-08	1e-06	1e-05
200	AMR D	Food	0.2	0.4	0.6
200	AMR D	Animal Contact (Domestic and Wild)	0.15	0.3	0.55
200	AMR D	Human to Human Contact	0.05	0.2	0.35
200	AMR D	Water	0.02	0.1	0.2
200	AMR D	Soil	1e-08	0.01	0.05
200	AMR D	Other	1e-08	1e-06	1e-05
202	AMR D	Food	0.85	0.9	0.95
202	AMR D	Animal Contact (Domestic and Wild)	1e-08	0.01	0.05
202	AMR D	Human to Human Contact	0.02	0.05	0.1
202	AMR D	Water	0.01	0.02	0.05
202	AMR D	Soil	1e-08	0.01	0.02
202	AMR D	Other	1e-08	0.01	0.02
211	AMR D	Food	0.2	0.52	0.7
211	AMR D	Animal Contact (Domestic and Wild)	0.05	0.2	0.4
211	AMR D	Human to Human Contact	0.05	0.15	0.35
211	AMR D	Water	0.02	0.1	0.2
211	AMR D	Soil	1e-08	0.01	0.05
211	AMR D	Other	0.01	0.02	0.03
229	AMR D	Food	0.6	0.75	0.9
229	AMR D	Animal Contact (Domestic and Wild)	0.05	0.217681	0.4
229	AMR D	Human to Human Contact	1e-08	0.01	0.03
229	AMR D	Water	1e-08	0.01	0.1
229	AMR D	Soil	1e-08	0.01	0.03
229	AMR D	Other	1e-08	1e-06	1e-05
270	AMR D	Food	0.4	0.45	0.7
270	AMR D	Animal Contact (Domestic and Wild)	0.2	0.4	0.4
270	AMR D	Human to Human Contact	0.05	0.1	0.25
270	AMR D	Water	0.03	0.1	0.15
270	AMR D	Soil	1e-08	0.05	0.1
270	AMR D	Other	1e-08	1e-06	1e-05
272	AMR D	Food	0.25	0.7	0.95
272	AMR D	Animal Contact (Domestic and Wild)	0.01	0.04	0.1
272	AMR D	Human to Human Contact	1e-08	1e-06	1e-05
272	AMR D	Water	0.1	0.25	0.4
272	AMR D	Soil	1e-08	0.01	0.03
272	AMR D	Other	1e-08	1e-06	1e-05
288	AMR D	Food	0.2	0.5	0.7
288	AMR D	Animal Contact (Domestic and Wild)	0.05	0.25	0.4
288	AMR D	Human to Human Contact	0.05	0.15	0.3
288	AMR D	Water	0.03	0.05	0.1
288	AMR D	Soil	0.03	0.05	0.1
288	AMR D	Other	1e-08	1e-06	0.01
41	EMR B	Food	0.15	0.4	0.6
41	EMR B	Animal Contact (Domestic and Wild)	0.1	0.25	0.45
41	EMR B	Human to Human Contact	0.1	0.15	0.3
41	EMR B	Water	0.05	0.1	0.3
41	EMR B	Soil	0.05	0.1	0.35
41	EMR B	Other	1e-08	1e-06	1e-05
53	EMR B	Food	0.65	0.8	0.9
53	EMR B	Animal Contact (Domestic and Wild)	0.03	0.05	0.1
53	EMR B	Human to Human Contact	0.05	0.1	0.15
53	EMR B	Water	0.02	0.04	0.1
53	EMR B	Soil	1e-08	0.01	0.02
53	EMR B	Other	1e-08	1e-06	1e-05
60	EMR B	Food	0.4	0.6	0.8
60	EMR B	Animal Contact (Domestic and Wild)	0.1	0.15	0.2
60	EMR B	Human to Human Contact	0.1	0.3	0.4
60	EMR B	Water	1e-08	1e-06	1e-05
60	EMR B	Soil	1e-08	1e-06	1e-05
60	EMR B	Other	1e-08	1e-06	1e-05
89	EMR B	Food	0.15	0.3	0.5
89	EMR B	Animal Contact (Domestic and Wild)	0.05	0.1	0.2
89	EMR B	Human to Human Contact	0.2	0.3	0.4
89	EMR B	Water	0.1	0.2	0.4
89	EMR B	Soil	0.05	0.1	0.2
89	EMR B	Other	1e-08	0.01	0.02
145	EMR B	Food	0.15	0.2	0.25
145	EMR B	Animal Contact (Domestic and Wild)	0.3	0.4	0.5
145	EMR B	Human to Human Contact	0.05	0.1	0.2
145	EMR B	Water	0.1	0.2	0.3
145	EMR B	Soil	0.05	0.1	0.15
145	EMR B	Other	1e-08	1e-06	1e-05
181	EMR B	Food	0.2	0.65	0.95
181	EMR B	Animal Contact (Domestic and Wild)	0.02	0.1	0.3
181	EMR B	Human to Human Contact	0.02	0.1	0.4
181	EMR B	Water	0.02	0.1	0.5
181	EMR B	Soil	0.01	0.05	0.2
181	EMR B	Other	1e-08	1e-06	0.01
200	EMR B	Food	0.2	0.4	0.6
200	EMR B	Animal Contact (Domestic and Wild)	0.15	0.3	0.55
200	EMR B	Human to Human Contact	0.05	0.2	0.35
200	EMR B	Water	0.02	0.1	0.2
200	EMR B	Soil	1e-08	0.01	0.05
200	EMR B	Other	1e-08	1e-06	1e-05
202	EMR B	Food	0.85	0.9	0.95
202	EMR B	Animal Contact (Domestic and Wild)	1e-08	0.01	0.05
202	EMR B	Human to Human Contact	0.02	0.05	0.1
202	EMR B	Water	0.01	0.02	0.05
202	EMR B	Soil	1e-08	0.01	0.02
202	EMR B	Other	1e-08	0.01	0.02
211	EMR B	Food	0.2	0.52	0.7
211	EMR B	Animal Contact (Domestic and Wild)	0.05	0.15	0.4
211	EMR B	Human to Human Contact	0.05	0.15	0.35
211	EMR B	Water	0.02	0.15	0.2
211	EMR B	Soil	1e-08	0.01	0.05
211	EMR B	Other	0.01	0.02	0.03
270	EMR B	Food	0.4	0.45	0.7
270	EMR B	Animal Contact (Domestic and Wild)	0.2	0.4	0.4
270	EMR B	Human to Human Contact	0.05	0.1	0.25
270	EMR B	Water	0.03	0.1	0.15
270	EMR B	Soil	1e-08	0.05	0.1
270	EMR B	Other	1e-08	1e-06	1e-05
272	EMR B	Food	0.4	0.9	0.99
272	EMR B	Animal Contact (Domestic and Wild)	1e-08	0.02	0.06
272	EMR B	Human to Human Contact	1e-08	1e-06	1e-05
272	EMR B	Water	0.02	0.08	0.15
272	EMR B	Soil	1e-08	1e-06	1e-05
272	EMR B	Other	1e-08	1e-06	1e-05
288	EMR B	Food	0.2	0.6	0.7
288	EMR B	Animal Contact (Domestic and Wild)	0.05	0.2	0.4
288	EMR B	Human to Human Contact	0.05	0.1	0.3
288	EMR B	Water	0.03	0.05	0.1
288	EMR B	Soil	0.03	0.05	0.1
288	EMR B	Other	1e-08	1e-06	0.01
41	EMR D	Food	0.2	0.5	0.7
41	EMR D	Animal Contact (Domestic and Wild)	0.05	0.1	0.35
41	EMR D	Human to Human Contact	0.05	0.1	0.35
41	EMR D	Water	0.05	0.15	0.45
41	EMR D	Soil	0.05	0.15	0.45
41	EMR D	Other	1e-08	1e-06	1e-05
53	EMR D	Food	0.65	0.8	0.9
53	EMR D	Animal Contact (Domestic and Wild)	0.03	0.05	0.1
53	EMR D	Human to Human Contact	0.05	0.1	0.2
53	EMR D	Water	0.02	0.04	0.06
53	EMR D	Soil	1e-08	0.01	0.02
53	EMR D	Other	1e-08	1e-06	1e-05
60	EMR D	Food	0.4	0.6	0.8
60	EMR D	Animal Contact (Domestic and Wild)	0.1	0.15	0.2
60	EMR D	Human to Human Contact	0.1	0.3	0.4
60	EMR D	Water	1e-08	1e-06	1e-05
60	EMR D	Soil	1e-08	1e-06	1e-05
60	EMR D	Other	1e-08	1e-06	1e-05
89	EMR D	Food	0.15	0.3	0.5
89	EMR D	Animal Contact (Domestic and Wild)	0.05	0.1	0.2
89	EMR D	Human to Human Contact	0.2	0.3	0.4
89	EMR D	Water	0.1	0.2	0.4
89	EMR D	Soil	0.05	0.1	0.2
89	EMR D	Other	1e-08	0.01	0.02
145	EMR D	Food	0.15	0.2	0.25
145	EMR D	Animal Contact (Domestic and Wild)	0.3	0.4	0.5
145	EMR D	Human to Human Contact	0.05	0.1	0.2
145	EMR D	Water	0.1	0.2	0.3
145	EMR D	Soil	0.05	0.1	0.15
145	EMR D	Other	1e-08	1e-06	1e-05
181	EMR D	Food	0.2	0.65	0.95
181	EMR D	Animal Contact (Domestic and Wild)	0.02	0.1	0.3
181	EMR D	Human to Human Contact	0.02	0.1	0.4
181	EMR D	Water	0.02	0.1	0.5
181	EMR D	Soil	0.01	0.05	0.2
181	EMR D	Other	1e-08	1e-06	0.01
200	EMR D	Food	0.2	0.35	0.6
200	EMR D	Animal Contact (Domestic and Wild)	0.15	0.3	0.55
200	EMR D	Human to Human Contact	0.05	0.18	0.35
200	EMR D	Water	0.02	0.15	0.2
200	EMR D	Soil	1e-08	0.01	0.05
200	EMR D	Other	1e-08	0.02	0.05
202	EMR D	Food	0.85	0.9	0.95
202	EMR D	Animal Contact (Domestic and Wild)	1e-08	0.01	0.05
202	EMR D	Human to Human Contact	0.02	0.05	0.1
202	EMR D	Water	0.01	0.02	0.05
202	EMR D	Soil	1e-08	0.01	0.02
202	EMR D	Other	1e-08	0.01	0.02
211	EMR D	Food	0.2	0.52	0.7
211	EMR D	Animal Contact (Domestic and Wild)	0.05	0.15	0.4
211	EMR D	Human to Human Contact	0.05	0.15	0.35
211	EMR D	Water	0.02	0.15	0.2
211	EMR D	Soil	1e-08	0.01	0.05
211	EMR D	Other	0.01	0.02	0.03
270	EMR D	Food	0.4	0.45	0.7
270	EMR D	Animal Contact (Domestic and Wild)	0.2	0.4	0.4
270	EMR D	Human to Human Contact	0.05	0.1	0.25
270	EMR D	Water	0.03	0.1	0.15
270	EMR D	Soil	1e-08	0.05	0.1
270	EMR D	Other	1e-08	1e-06	1e-05
272	EMR D	Food	0.3	0.6	0.9
272	EMR D	Animal Contact (Domestic and Wild)	0.01	0.03	0.08
272	EMR D	Human to Human Contact	1e-08	1e-06	1e-05
272	EMR D	Water	0.15	0.35	0.5
272	EMR D	Soil	1e-08	0.02	0.04
272	EMR D	Other	1e-08	1e-06	1e-05
288	EMR D	Food	0.2	0.5	0.7
288	EMR D	Animal Contact (Domestic and Wild)	0.05	0.25	0.4
288	EMR D	Human to Human Contact	0.05	0.15	0.3
288	EMR D	Water	0.03	0.05	0.1
288	EMR D	Soil	0.03	0.05	0.1
288	EMR D	Other	1e-08	1e-06	0.01
19	EUR A	Food	0.7	0.8	0.9
19	EUR A	Animal Contact (Domestic and Wild)	0.02	0.07	0.1
19	EUR A	Human to Human Contact	0.02	0.07	0.1
19	EUR A	Water	0.01	0.05	0.1
19	EUR A	Soil	1e-08	0.01	0.02
19	EUR A	Other	1e-08	1e-06	1e-05
41	EUR A	Food	0.35	0.7	0.8
41	EUR A	Animal Contact (Domestic and Wild)	0.05	0.1	0.25
41	EUR A	Human to Human Contact	0.05	0.1	0.25
41	EUR A	Water	0.05	0.1	0.25
41	EUR A	Soil	1e-08	1e-06	1e-05
41	EUR A	Other	1e-08	1e-06	1e-05
53	EUR A	Food	0.7	0.85	0.95
53	EUR A	Animal Contact (Domestic and Wild)	0.05	0.07	0.15
53	EUR A	Human to Human Contact	0.01	0.03	0.05
53	EUR A	Water	1e-08	0.01	0.03
53	EUR A	Soil	1e-08	0.01	0.03
53	EUR A	Other	0.01	0.03	0.06
89	EUR A	Food	0.4	0.5	0.6
89	EUR A	Animal Contact (Domestic and Wild)	0.1	0.2	0.3
89	EUR A	Human to Human Contact	0.05	0.1	0.15
89	EUR A	Water	0.05	0.1	0.15
89	EUR A	Soil	0.02	0.05	0.1
89	EUR A	Other	1e-08	0.01	0.02
130	EUR A	Food	0.5	0.75	0.9
130	EUR A	Animal Contact (Domestic and Wild)	0.05	0.15	0.3
130	EUR A	Human to Human Contact	0.01	0.05	0.2
130	EUR A	Water	0.01	0.05	0.2
130	EUR A	Soil	1e-08	0.005	0.01
130	EUR A	Other	1e-08	1e-06	1e-05
134	EUR A	Food	0.55	0.86	0.97
134	EUR A	Animal Contact (Domestic and Wild)	0.01	0.03	0.1
134	EUR A	Human to Human Contact	0.01	0.03	0.1
134	EUR A	Water	0.01	0.02	0.12
134	EUR A	Soil	1e-08	0.01	0.1
134	EUR A	Other	0.01	0.05	0.15
136	EUR A	Food	0.4	0.5	0.65
136	EUR A	Animal Contact (Domestic and Wild)	0.05	0.1	0.15
136	EUR A	Human to Human Contact	0.1	0.15	0.2
136	EUR A	Water	0.03	0.04	0.08
136	EUR A	Soil	1e-08	0.01	0.015
136	EUR A	Other	0.1	0.2	0.3
147	EUR A	Food	0.6	0.75	0.9
147	EUR A	Animal Contact (Domestic and Wild)	0.02	0.05	0.1
147	EUR A	Human to Human Contact	0.05	0.1	0.15
147	EUR A	Water	0.02	0.05	0.07
147	EUR A	Soil	0.01	0.02	0.03
147	EUR A	Other	1e-08	1e-06	1e-05
160	EUR A	Food	0.55	0.9	0.92
160	EUR A	Animal Contact (Domestic and Wild)	1e-08	0.02	0.03
160	EUR A	Human to Human Contact	0.07	0.08	0.09
160	EUR A	Water	1e-08	1e-06	0.01
160	EUR A	Soil	1e-08	1e-06	0.01
160	EUR A	Other	1e-08	1e-06	0.01
168	EUR A	Food	0.6	0.8	0.9
168	EUR A	Animal Contact (Domestic and Wild)	0.02	0.1	0.15
168	EUR A	Human to Human Contact	0.02	0.04	0.1
168	EUR A	Water	0.05	0.06	0.1
168	EUR A	Soil	1e-08	1e-06	1e-05
168	EUR A	Other	1e-08	1e-06	1e-05
181	EUR A	Food	0.6	0.8	0.95
181	EUR A	Animal Contact (Domestic and Wild)	0.005	0.02	0.08
181	EUR A	Human to Human Contact	0.05	0.16	0.4
181	EUR A	Water	1e-08	0.01	0.05
181	EUR A	Soil	1e-08	0.01	0.05
181	EUR A	Other	1e-08	1e-06	0.01
185	EUR A	Food	0.4	0.5	0.6
185	EUR A	Animal Contact (Domestic and Wild)	0.1	0.15	0.2
185	EUR A	Human to Human Contact	0.1	0.15	0.2
185	EUR A	Water	0.01	0.05	0.09
185	EUR A	Soil	0.1	0.15	0.2
185	EUR A	Other	1e-08	1e-06	1e-05
193	EUR A	Food	0.8	0.85	0.87
193	EUR A	Animal Contact (Domestic and Wild)	0.01	0.08	0.1
193	EUR A	Human to Human Contact	0.01	0.02	0.04
193	EUR A	Water	1e-08	0.01	0.05
193	EUR A	Soil	1e-08	0.04	0.05
193	EUR A	Other	1e-08	1e-06	1e-05
204	EUR A	Food	0.85	0.95	0.98
204	EUR A	Animal Contact (Domestic and Wild)	0	0.02	0.03
204	EUR A	Human to Human Contact	0.02	0.03	0.07
204	EUR A	Water	1e-08	1e-06	1e-05
204	EUR A	Soil	1e-08	1e-06	1e-05
204	EUR A	Other	1e-08	1e-06	1e-05
288	EUR A	Food	0.2	0.55	0.7
288	EUR A	Animal Contact (Domestic and Wild)	0.05	0.2	0.4
288	EUR A	Human to Human Contact	0.05	0.15	0.3
288	EUR A	Water	0.03	0.05	0.1
288	EUR A	Soil	0.03	0.05	0.1
288	EUR A	Other	1e-08	1e-06	0.01
19	EUR B	Food	0.5	0.7	0.9
19	EUR B	Animal Contact (Domestic and Wild)	0.02	0.1	0.2
19	EUR B	Human to Human Contact	0.02	0.07	0.1
19	EUR B	Water	0.01	0.1	0.2
19	EUR B	Soil	1e-08	0.01	0.02
19	EUR B	Other	1e-08	1e-06	1e-05
41	EUR B	Food	0.2	0.55	0.6
41	EUR B	Animal Contact (Domestic and Wild)	0.05	0.15	0.35
41	EUR B	Human to Human Contact	0.05	0.2	0.4
41	EUR B	Water	0.04	0.05	0.15
41	EUR B	Soil	0.04	0.05	0.15
41	EUR B	Other	1e-08	1e-06	1e-05
53	EUR B	Food	0.65	0.8	0.9
53	EUR B	Animal Contact (Domestic and Wild)	0.03	0.05	0.07
53	EUR B	Human to Human Contact	0.03	0.05	0.1
53	EUR B	Water	0.05	0.09	0.15
53	EUR B	Soil	1e-08	0.01	0.02
53	EUR B	Other	1e-08	1e-06	1e-05
89	EUR B	Food	0.3	0.4	0.5
89	EUR B	Animal Contact (Domestic and Wild)	0.1	0.2	0.3
89	EUR B	Human to Human Contact	0.05	0.1	0.3
89	EUR B	Water	0.1	0.2	0.3
89	EUR B	Soil	0.05	0.1	0.2
89	EUR B	Other	1e-08	0.01	0.02
130	EUR B	Food	0.4	0.7	0.9
130	EUR B	Animal Contact (Domestic and Wild)	0.05	0.15	0.4
130	EUR B	Human to Human Contact	0.05	0.1	0.3
130	EUR B	Water	0.02	0.1	0.3
130	EUR B	Soil	1e-08	0.01	0.05
130	EUR B	Other	1e-08	1e-06	1e-05
145	EUR B	Food	0.15	0.2	0.25
145	EUR B	Animal Contact (Domestic and Wild)	0.3	0.4	0.5
145	EUR B	Human to Human Contact	0.05	0.1	0.2
145	EUR B	Water	0.1	0.2	0.3
145	EUR B	Soil	0.05	0.1	0.15
145	EUR B	Other	1e-08	1e-06	1e-05
147	EUR B	Food	0.6	0.75	0.9
147	EUR B	Animal Contact (Domestic and Wild)	0.02	0.05	0.1
147	EUR B	Human to Human Contact	0.05	0.1	0.15
147	EUR B	Water	0.02	0.05	0.07
147	EUR B	Soil	0.01	0.02	0.03
147	EUR B	Other	1e-08	1e-06	1e-05
168	EUR B	Food	0.6	0.75	0.9
168	EUR B	Animal Contact (Domestic and Wild)	0.02	0.05	0.15
168	EUR B	Human to Human Contact	0.02	0.1	0.15
168	EUR B	Water	0.05	0.1	0.2
168	EUR B	Soil	1e-08	1e-06	1e-05
168	EUR B	Other	1e-08	1e-06	1e-05
181	EUR B	Food	0.2	0.65	0.95
181	EUR B	Animal Contact (Domestic and Wild)	0.02	0.1	0.3
181	EUR B	Human to Human Contact	0.02	0.1	0.4
181	EUR B	Water	0.02	0.1	0.5
181	EUR B	Soil	0.01	0.05	0.2
181	EUR B	Other	1e-08	1e-06	0.01
185	EUR B	Food	0.45	0.55	0.65
185	EUR B	Animal Contact (Domestic and Wild)	0.1	0.15	0.2
185	EUR B	Human to Human Contact	0.15	0.2	0.25
185	EUR B	Water	0.01	0.05	0.09
185	EUR B	Soil	0.01	0.05	0.09
185	EUR B	Other	1e-08	1e-06	1e-05
202	EUR B	Food	0.85	0.9	0.95
202	EUR B	Animal Contact (Domestic and Wild)	1e-08	0.01	0.05
202	EUR B	Human to Human Contact	0.02	0.05	0.1
202	EUR B	Water	0.01	0.02	0.05
202	EUR B	Soil	1e-08	0.01	0.02
202	EUR B	Other	1e-08	0.01	0.02
272	EUR B	Food	0.4	0.9	0.99
272	EUR B	Animal Contact (Domestic and Wild)	1e-08	0.05	0.08
272	EUR B	Human to Human Contact	1e-08	1e-06	1e-05
272	EUR B	Water	0.01	0.05	0.1
272	EUR B	Soil	1e-08	1e-06	1e-05
272	EUR B	Other	1e-08	1e-06	1e-05
288	EUR B	Food	0.2	0.6	0.7
288	EUR B	Animal Contact (Domestic and Wild)	0.05	0.2	0.4
288	EUR B	Human to Human Contact	0.05	0.1	0.3
288	EUR B	Water	0.03	0.05	0.1
288	EUR B	Soil	0.03	0.05	0.1
288	EUR B	Other	1e-08	1e-06	0.01
19	EUR C	Food	0.5	0.7	0.9
19	EUR C	Animal Contact (Domestic and Wild)	0.02	0.1	0.2
19	EUR C	Human to Human Contact	0.02	0.07	0.1
19	EUR C	Water	0.01	0.1	0.2
19	EUR C	Soil	1e-08	0.01	0.02
19	EUR C	Other	1e-08	1e-06	1e-05
41	EUR C	Food	0.2	0.55	0.6
41	EUR C	Animal Contact (Domestic and Wild)	0.1	0.15	0.35
41	EUR C	Human to Human Contact	0.1	0.2	0.4
41	EUR C	Water	0.05	0.1	0.15
41	EUR C	Soil	0.05	0.1	0.15
41	EUR C	Other	1e-08	1e-06	1e-05
53	EUR C	Food	0.65	0.8	0.9
53	EUR C	Animal Contact (Domestic and Wild)	0.03	0.05	0.1
53	EUR C	Human to Human Contact	0.03	0.05	0.1
53	EUR C	Water	0.05	0.09	0.15
53	EUR C	Soil	1e-08	0.01	0.02
53	EUR C	Other	1e-08	1e-06	1e-05
89	EUR C	Food	0.3	0.4	0.5
89	EUR C	Animal Contact (Domestic and Wild)	0.1	0.2	0.3
89	EUR C	Human to Human Contact	0.05	0.1	0.3
89	EUR C	Water	0.1	0.2	0.3
89	EUR C	Soil	0.05	0.1	0.2
89	EUR C	Other	1e-08	0.01	0.02
130	EUR C	Food	0.4	0.7	0.9
130	EUR C	Animal Contact (Domestic and Wild)	0.05	0.15	0.4
130	EUR C	Human to Human Contact	0.05	0.1	0.3
130	EUR C	Water	0.02	0.1	0.3
130	EUR C	Soil	1e-08	0.01	0.05
130	EUR C	Other	1e-08	1e-06	1e-05
145	EUR C	Food	0.15	0.2	0.25
145	EUR C	Animal Contact (Domestic and Wild)	0.3	0.4	0.5
145	EUR C	Human to Human Contact	0.05	0.1	0.2
145	EUR C	Water	0.1	0.2	0.3
145	EUR C	Soil	0.05	0.1	0.15
145	EUR C	Other	1e-08	1e-06	1e-05
147	EUR C	Food	0.6	0.75	0.9
147	EUR C	Animal Contact (Domestic and Wild)	0.02	0.05	0.1
147	EUR C	Human to Human Contact	0.05	0.1	0.15
147	EUR C	Water	0.02	0.05	0.07
147	EUR C	Soil	0.01	0.02	0.03
147	EUR C	Other	1e-08	1e-06	1e-05
168	EUR C	Food	0.6	0.7	0.9
168	EUR C	Animal Contact (Domestic and Wild)	0.02	0.05	0.15
168	EUR C	Human to Human Contact	0.02	0.1	0.15
168	EUR C	Water	0.02	0.15	0.25
168	EUR C	Soil	1e-08	1e-06	1e-05
168	EUR C	Other	1e-08	1e-06	1e-05
181	EUR C	Food	0.2	0.65	0.95
181	EUR C	Animal Contact (Domestic and Wild)	0.02	0.1	0.3
181	EUR C	Human to Human Contact	0.02	0.15	0.4
181	EUR C	Water	0.02	0.05	0.5
181	EUR C	Soil	0.01	0.05	0.2
181	EUR C	Other	1e-08	1e-06	0.01
185	EUR C	Food	0.35	0.55	0.75
185	EUR C	Animal Contact (Domestic and Wild)	0.05	0.15	0.25
185	EUR C	Human to Human Contact	0.1	0.2	0.3
185	EUR C	Water	1e-08	0.05	0.1
185	EUR C	Soil	1e-08	0.05	0.1
185	EUR C	Other	1e-08	1e-06	1e-05
202	EUR C	Food	0.85	0.9	0.95
202	EUR C	Animal Contact (Domestic and Wild)	1e-08	0.01	0.05
202	EUR C	Human to Human Contact	0.02	0.05	0.1
202	EUR C	Water	0.01	0.02	0.05
202	EUR C	Soil	1e-08	0.01	0.02
202	EUR C	Other	1e-08	0.01	0.02
272	EUR C	Food	0.4	0.9	0.99
272	EUR C	Animal Contact (Domestic and Wild)	1e-08	0.05	0.08
272	EUR C	Human to Human Contact	1e-08	1e-06	1e-05
272	EUR C	Water	0.01	0.05	0.1
272	EUR C	Soil	1e-08	1e-06	1e-05
272	EUR C	Other	1e-08	1e-06	1e-05
288	EUR C	Food	0.2	0.6	0.7
288	EUR C	Animal Contact (Domestic and Wild)	0.05	0.2	0.4
288	EUR C	Human to Human Contact	0.05	0.1	0.3
288	EUR C	Water	0.03	0.05	0.1
288	EUR C	Soil	0.03	0.05	0.1
288	EUR C	Other	1e-08	1e-06	0.01
10	SEAR B	Food	0.2	0.6	0.9
10	SEAR B	Animal Contact (Domestic and Wild)	0.03	0.1	0.2
10	SEAR B	Human to Human Contact	0.05	0.1	0.2
10	SEAR B	Water	0.05	0.15	0.3
10	SEAR B	Soil	0.01	0.05	0.15
10	SEAR B	Other	1e-08	1e-06	0.01
41	SEAR B	Food	0.1	0.4	0.6
41	SEAR B	Animal Contact (Domestic and Wild)	0.1	0.15	0.4
41	SEAR B	Human to Human Contact	0.1	0.25	0.35
41	SEAR B	Water	0.05	0.1	0.25
41	SEAR B	Soil	0.05	0.1	0.25
41	SEAR B	Other	1e-08	1e-06	1e-05
53	SEAR B	Food	0.65	0.74	0.85
53	SEAR B	Animal Contact (Domestic and Wild)	0.03	0.05	0.1
53	SEAR B	Human to Human Contact	0.05	0.1	0.15
53	SEAR B	Water	0.05	0.1	0.15
53	SEAR B	Soil	1e-08	0.01	0.02
53	SEAR B	Other	1e-08	1e-06	1e-05
89	SEAR B	Food	0.1	0.2	0.3
89	SEAR B	Animal Contact (Domestic and Wild)	0.05	0.1	0.2
89	SEAR B	Human to Human Contact	0.3	0.5	0.6
89	SEAR B	Water	0.1	0.2	0.3
89	SEAR B	Soil	0.01	0.05	0.1
89	SEAR B	Other	1e-08	0.01	0.02
145	SEAR B	Food	0.15	0.2	0.25
145	SEAR B	Animal Contact (Domestic and Wild)	0.3	0.4	0.5
145	SEAR B	Human to Human Contact	0.05	0.1	0.2
145	SEAR B	Water	0.1	0.2	0.3
145	SEAR B	Soil	0.05	0.1	0.15
145	SEAR B	Other	1e-08	1e-06	1e-05
177	SEAR B	Food	0.6	0.8	0.95
177	SEAR B	Animal Contact (Domestic and Wild)	0.01	0.1	0.15
177	SEAR B	Human to Human Contact	0.01	0.05	0.08
177	SEAR B	Water	0.01	0.02	0.03
177	SEAR B	Soil	1e-08	0.01	0.02
177	SEAR B	Other	1e-08	0.02	0.05
181	SEAR B	Food	0.2	0.65	0.95
181	SEAR B	Animal Contact (Domestic and Wild)	0.02	0.1	0.3
181	SEAR B	Human to Human Contact	0.02	0.1	0.4
181	SEAR B	Water	0.02	0.1	0.5
181	SEAR B	Soil	0.01	0.05	0.2
181	SEAR B	Other	1e-08	1e-06	0.01
202	SEAR B	Food	0.85	0.9	0.95
202	SEAR B	Animal Contact (Domestic and Wild)	1e-08	0.01	0.05
202	SEAR B	Human to Human Contact	0.02	0.05	0.1
202	SEAR B	Water	0.01	0.02	0.05
202	SEAR B	Soil	1e-08	0.01	0.02
202	SEAR B	Other	1e-08	0.01	0.02
229	SEAR B	Food	0.7	0.86	0.98
229	SEAR B	Animal Contact (Domestic and Wild)	0.02	0.108753	0.25
229	SEAR B	Human to Human Contact	1e-08	0.01	0.03
229	SEAR B	Water	1e-08	0.01	0.05
229	SEAR B	Soil	1e-08	0.01	0.03
229	SEAR B	Other	1e-08	1e-06	1e-05
272	SEAR B	Food	0.3	0.75	0.95
272	SEAR B	Animal Contact (Domestic and Wild)	0.01	0.05	0.1
272	SEAR B	Human to Human Contact	1e-08	1e-06	1e-05
272	SEAR B	Water	0.05	0.18	0.3
272	SEAR B	Soil	1e-08	0.02	0.05
272	SEAR B	Other	1e-08	1e-06	1e-05
288	SEAR B	Food	0.2	0.6	0.7
288	SEAR B	Animal Contact (Domestic and Wild)	0.05	0.2	0.4
288	SEAR B	Human to Human Contact	0.05	0.1	0.3
288	SEAR B	Water	0.03	0.05	0.1
288	SEAR B	Soil	0.03	0.05	0.1
288	SEAR B	Other	1e-08	1e-06	0.01
2	SEAR D	Food	0.05	0.15	0.25
2	SEAR D	Animal Contact (Domestic and Wild)	1e-08	0.05	0.1
2	SEAR D	Human to Human Contact	1e-08	0.05	0.08
2	SEAR D	Water	0.15	0.4	0.65
2	SEAR D	Soil	1e-08	1e-06	1e-05
2	SEAR D	Other	1e-08	1e-06	1e-05
10	SEAR D	Food	0.2	0.5	0.9
10	SEAR D	Animal Contact (Domestic and Wild)	0.03	0.1	0.25
10	SEAR D	Human to Human Contact	0.05	0.15	0.3
10	SEAR D	Water	0.05	0.2	0.4
10	SEAR D	Soil	0.01	0.05	0.15
10	SEAR D	Other	1e-08	1e-06	0.01
30	SEAR D	Food	0.1	0.85	0.99
30	SEAR D	Animal Contact (Domestic and Wild)	1e-08	0.02	0.08
30	SEAR D	Human to Human Contact	1e-08	1e-06	0.01
30	SEAR D	Water	0.04	0.1	0.12
30	SEAR D	Soil	1e-08	1e-06	0.01
30	SEAR D	Other	1e-08	1e-06	1e-05
41	SEAR D	Food	0.1	0.4	0.6
41	SEAR D	Animal Contact (Domestic and Wild)	0.05	0.2	0.45
41	SEAR D	Human to Human Contact	0.1	0.15	0.4
41	SEAR D	Water	0.05	0.1	0.4
41	SEAR D	Soil	0.1	0.15	0.45
41	SEAR D	Other	1e-08	1e-06	1e-05
48	SEAR D	Food	0.35	0.65	0.8
48	SEAR D	Animal Contact (Domestic and Wild)	0.03	0.1	0.2
48	SEAR D	Human to Human Contact	1e-08	0.05	0.15
48	SEAR D	Water	0.1	0.15	0.45
48	SEAR D	Soil	1e-08	0.02	0.08
48	SEAR D	Other	1e-08	0.05	0.1
53	SEAR D	Food	0.6	0.74	0.8
53	SEAR D	Animal Contact (Domestic and Wild)	0.02	0.05	0.07
53	SEAR D	Human to Human Contact	0.05	0.1	0.15
53	SEAR D	Water	0.05	0.1	0.15
53	SEAR D	Soil	1e-08	0.01	0.02
53	SEAR D	Other	1e-08	1e-06	1e-05
89	SEAR D	Food	0.2	0.4	0.5
89	SEAR D	Animal Contact (Domestic and Wild)	0.1	0.2	0.3
89	SEAR D	Human to Human Contact	0.1	0.2	0.3
89	SEAR D	Water	0.1	0.2	0.3
89	SEAR D	Soil	0.01	0.05	0.1
89	SEAR D	Other	1e-08	0.01	0.02
145	SEAR D	Food	0.15	0.2	0.25
145	SEAR D	Animal Contact (Domestic and Wild)	0.3	0.4	0.5
145	SEAR D	Human to Human Contact	0.05	0.1	0.2
145	SEAR D	Water	0.1	0.2	0.3
145	SEAR D	Soil	0.05	0.1	0.15
145	SEAR D	Other	1e-08	1e-06	1e-05
177	SEAR D	Food	0.5	0.7	0.95
177	SEAR D	Animal Contact (Domestic and Wild)	0.04	0.14	0.25
177	SEAR D	Human to Human Contact	0.01	0.05	0.07
177	SEAR D	Water	0.05	0.1	0.15
177	SEAR D	Soil	1e-08	0.01	0.02
177	SEAR D	Other	1e-08	1e-06	1e-05
181	SEAR D	Food	0.2	0.65	0.95
181	SEAR D	Animal Contact (Domestic and Wild)	0.02	0.1	0.3
181	SEAR D	Human to Human Contact	0.02	0.1	0.4
181	SEAR D	Water	0.02	0.1	0.5
181	SEAR D	Soil	0.01	0.05	0.2
181	SEAR D	Other	1e-08	1e-06	0.01
202	SEAR D	Food	0.85	0.9	0.95
202	SEAR D	Animal Contact (Domestic and Wild)	1e-08	0.01	0.05
202	SEAR D	Human to Human Contact	0.02	0.05	0.1
202	SEAR D	Water	0.01	0.02	0.05
202	SEAR D	Soil	1e-08	0.01	0.02
202	SEAR D	Other	1e-08	0.01	0.02
229	SEAR D	Food	0.7	0.87	0.98
229	SEAR D	Animal Contact (Domestic and Wild)	0.02	0.102312	0.25
229	SEAR D	Human to Human Contact	1e-08	0.01	0.03
229	SEAR D	Water	1e-08	0.01	0.1
229	SEAR D	Soil	1e-08	0.01	0.03
229	SEAR D	Other	1e-08	1e-06	1e-05
272	SEAR D	Food	0.25	0.55	0.9
272	SEAR D	Animal Contact (Domestic and Wild)	1e-08	0.03	0.08
272	SEAR D	Human to Human Contact	1e-08	1e-06	1e-05
272	SEAR D	Water	0.2	0.4	0.65
272	SEAR D	Soil	1e-08	0.02	0.05
272	SEAR D	Other	1e-08	1e-06	1e-05
288	SEAR D	Food	0.2	0.5	0.7
288	SEAR D	Animal Contact (Domestic and Wild)	0.05	0.25	0.4
288	SEAR D	Human to Human Contact	0.05	0.15	0.3
288	SEAR D	Water	0.03	0.05	0.1
288	SEAR D	Soil	0.03	0.05	0.1
288	SEAR D	Other	1e-08	1e-06	0.01
19	WPR A	Food	0.5	0.7	0.9
19	WPR A	Animal Contact (Domestic and Wild)	0.05	0.15	0.2
19	WPR A	Human to Human Contact	0.01	0.05	0.1
19	WPR A	Water	0.01	0.09	0.15
19	WPR A	Soil	1e-08	0.01	0.02
19	WPR A	Other	1e-08	1e-06	1e-05
41	WPR A	Food	0.3	0.65	0.75
41	WPR A	Animal Contact (Domestic and Wild)	0.05	0.1	0.15
41	WPR A	Human to Human Contact	0.05	0.1	0.15
41	WPR A	Water	0.05	0.15	0.2
41	WPR A	Soil	1e-08	1e-06	1e-05
41	WPR A	Other	1e-08	1e-06	1e-05
53	WPR A	Food	0.7	0.9	0.95
53	WPR A	Animal Contact (Domestic and Wild)	0.03	0.04	0.1
53	WPR A	Human to Human Contact	1e-08	0.01	0.03
53	WPR A	Water	1e-08	0.01	0.03
53	WPR A	Soil	1e-08	0.01	0.03
53	WPR A	Other	0.01	0.03	0.06
89	WPR A	Food	0.3	0.4	0.5
89	WPR A	Animal Contact (Domestic and Wild)	0.05	0.1	0.2
89	WPR A	Human to Human Contact	0.1	0.2	0.3
89	WPR A	Water	0.1	0.2	0.3
89	WPR A	Soil	1e-08	0.05	0.1
89	WPR A	Other	1e-08	0.01	0.02
130	WPR A	Food	0.5	0.75	0.9
130	WPR A	Animal Contact (Domestic and Wild)	0.05	0.15	0.3
130	WPR A	Human to Human Contact	0.01	0.05	0.2
130	WPR A	Water	0.01	0.05	0.2
130	WPR A	Soil	1e-08	0.005	0.01
130	WPR A	Other	1e-08	1e-06	1e-05
160	WPR A	Food	0.6	0.85	0.9
160	WPR A	Animal Contact (Domestic and Wild)	0.04	0.07	0.08
160	WPR A	Human to Human Contact	0.07	0.08	0.09
160	WPR A	Water	1e-08	1e-06	0.01
160	WPR A	Soil	1e-08	1e-06	0.01
160	WPR A	Other	1e-08	1e-06	0.01
181	WPR A	Food	0.6	0.8	0.95
181	WPR A	Animal Contact (Domestic and Wild)	0.005	0.02	0.08
181	WPR A	Human to Human Contact	0.05	0.16	0.4
181	WPR A	Water	1e-08	0.01	0.05
181	WPR A	Soil	1e-08	0.01	0.05
181	WPR A	Other	1e-08	1e-06	0.01
193	WPR A	Food	0.67	0.82	0.85
193	WPR A	Animal Contact (Domestic and Wild)	0.05	0.13	0.15
193	WPR A	Human to Human Contact	0.01	0.03	0.05
193	WPR A	Water	1e-08	0.01	0.03
193	WPR A	Soil	1e-08	0.02	0.07
193	WPR A	Other	1e-08	1e-06	1e-05
204	WPR A	Food	0.8	0.9	0.95
204	WPR A	Animal Contact (Domestic and Wild)	0.02	0.07	0.09
204	WPR A	Human to Human Contact	0.02	0.03	0.05
204	WPR A	Water	1e-08	1e-06	1e-05
204	WPR A	Soil	1e-08	1e-06	1e-05
204	WPR A	Other	1e-08	1e-06	1e-05
229	WPR A	Food	0.7	0.84	0.97
229	WPR A	Animal Contact (Domestic and Wild)	0.05	0.13	0.25
229	WPR A	Human to Human Contact	1e-08	0.01	0.05
229	WPR A	Water	1e-08	0.01	0.08
229	WPR A	Soil	1e-08	0.01	0.05
229	WPR A	Other	1e-08	1e-06	1e-05
288	WPR A	Food	0.2	0.45	0.7
288	WPR A	Animal Contact (Domestic and Wild)	0.05	0.3	0.4
288	WPR A	Human to Human Contact	0.05	0.15	0.3
288	WPR A	Water	0.03	0.05	0.1
288	WPR A	Soil	0.03	0.05	0.1
288	WPR A	Other	1e-08	1e-06	0.01
297	WPR A	Food	0.7	0.8	0.85
297	WPR A	Animal Contact (Domestic and Wild)	0.01	0.07	0.1
297	WPR A	Human to Human Contact	0.01	0.05	0.1
297	WPR A	Water	0.01	0.03	0.06
297	WPR A	Soil	0.01	0.05	0.1
297	WPR A	Other	1e-08	1e-06	1e-05
19	WPR B	Food	0.5	0.65	0.8
19	WPR B	Animal Contact (Domestic and Wild)	0.02	0.14	0.25
19	WPR B	Human to Human Contact	0.02	0.05	0.1
19	WPR B	Water	0.01	0.15	0.3
19	WPR B	Soil	1e-08	0.01	0.02
19	WPR B	Other	1e-08	1e-06	1e-05
41	WPR B	Food	0.15	0.5	0.75
41	WPR B	Animal Contact (Domestic and Wild)	0.05	0.15	0.4
41	WPR B	Human to Human Contact	0.05	0.15	0.4
41	WPR B	Water	0.05	0.1	0.3
41	WPR B	Soil	0.05	0.1	0.3
41	WPR B	Other	1e-08	1e-06	1e-05
53	WPR B	Food	0.6	0.7	0.85
53	WPR B	Animal Contact (Domestic and Wild)	0.05	0.1	0.2
53	WPR B	Human to Human Contact	0.05	0.13	0.2
53	WPR B	Water	0.03	0.06	0.1
53	WPR B	Soil	1e-08	0.01	0.02
53	WPR B	Other	1e-08	1e-06	1e-05
89	WPR B	Food	0.2	0.4	0.5
89	WPR B	Animal Contact (Domestic and Wild)	0.1	0.2	0.3
89	WPR B	Human to Human Contact	0.1	0.2	0.3
89	WPR B	Water	0.1	0.2	0.3
89	WPR B	Soil	0.01	0.02	0.05
89	WPR B	Other	1e-08	0.01	0.02
145	WPR B	Food	0.15	0.2	0.25
145	WPR B	Animal Contact (Domestic and Wild)	0.3	0.4	0.5
145	WPR B	Human to Human Contact	0.05	0.1	0.2
145	WPR B	Water	0.1	0.2	0.3
145	WPR B	Soil	0.05	0.1	0.15
145	WPR B	Other	1e-08	1e-06	1e-05
181	WPR B	Food	0.2	0.65	0.95
181	WPR B	Animal Contact (Domestic and Wild)	0.02	0.1	0.3
181	WPR B	Human to Human Contact	0.02	0.1	0.4
181	WPR B	Water	0.02	0.1	0.5
181	WPR B	Soil	0.01	0.05	0.2
181	WPR B	Other	1e-08	1e-06	0.01
202	WPR B	Food	0.85	0.9	0.95
202	WPR B	Animal Contact (Domestic and Wild)	1e-08	0.01	0.05
202	WPR B	Human to Human Contact	0.02	0.05	0.1
202	WPR B	Water	0.01	0.02	0.05
202	WPR B	Soil	1e-08	0.01	0.02
202	WPR B	Other	1e-08	0.01	0.02
229	WPR B	Food	0.7	0.87	0.98
229	WPR B	Animal Contact (Domestic and Wild)	0.02	0.104164	0.25
229	WPR B	Human to Human Contact	1e-08	0.01	0.03
229	WPR B	Water	1e-08	0.01	0.05
229	WPR B	Soil	1e-08	0.01	0.03
229	WPR B	Other	1e-08	1e-06	1e-05
272	WPR B	Food	0.45	0.8	0.95
272	WPR B	Animal Contact (Domestic and Wild)	0.02	0.05	0.1
272	WPR B	Human to Human Contact	1e-08	1e-06	1e-05
272	WPR B	Water	0.05	0.15	0.25
272	WPR B	Soil	1e-08	1e-06	1e-05
272	WPR B	Other	1e-08	1e-06	1e-05
288	WPR B	Food	0.2	0.6	0.7
288	WPR B	Animal Contact (Domestic and Wild)	0.05	0.2	0.4
288	WPR B	Human to Human Contact	0.05	0.1	0.3
288	WPR B	Water	0.03	0.05	0.1
288	WPR B	Soil	0.03	0.05	0.1
288	WPR B	Other	1e-08	1e-06	0.01
297	WPR B	Food	0.4	0.5	0.7
297	WPR B	Animal Contact (Domestic and Wild)	0.01	0.3	0.5
297	WPR B	Human to Human Contact	0.05	0.1	0.15
297	WPR B	Water	0.01	0.05	0.1
297	WPR B	Soil	0.01	0.05	0.1
297	WPR B	Other	1e-08	1e-06	1e-05

## Sheet: Shigella
Expert ID	WHO Sub-region	Exposure route	5th percentile	50th percentile	95th percentile
41	AFR D	Food	0.05	0.1	0.15
41	AFR D	Human to Human Contact	0.25	0.4	0.5
41	AFR D	Water	0.25	0.4	0.6
41	AFR D	Soil	0.05	0.1	0.15
41	AFR D	Other	1e-08	1e-06	1e-05
53	AFR D	Food	0.2	0.4	0.6
53	AFR D	Human to Human Contact	0.1	0.3	0.4
53	AFR D	Water	0.15	0.23	0.3
53	AFR D	Soil	0.03	0.06	0.1
53	AFR D	Other	1e-08	0.01	0.02
59	AFR D	Food	0.3	0.4	0.45
59	AFR D	Human to Human Contact	0.2	0.3	0.4
59	AFR D	Water	0.1	0.2	0.3
59	AFR D	Soil	0.05	0.1	0.15
59	AFR D	Other	1e-08	1e-06	1e-05
60	AFR D	Food	0.1	0.2	0.3
60	AFR D	Human to Human Contact	0.5	0.6	0.7
60	AFR D	Water	0.1	0.2	0.3
60	AFR D	Soil	1e-08	1e-06	1e-05
60	AFR D	Other	1e-08	1e-06	1e-05
62	AFR D	Food	0.1	0.15	0.2
62	AFR D	Human to Human Contact	0.2	0.25	0.3
62	AFR D	Water	0.2	0.3	0.35
62	AFR D	Soil	0.02	0.05	0.08
62	AFR D	Other	0.2	0.25	0.3
89	AFR D	Food	1e-08	0.1	0.15
89	AFR D	Human to Human Contact	0.4	0.5	0.6
89	AFR D	Water	0.2	0.3	0.4
89	AFR D	Soil	1e-08	0.01	0.02
89	AFR D	Other	1e-08	0.01	0.02
145	AFR D	Food	0.15	0.2	0.25
145	AFR D	Human to Human Contact	0.3	0.4	0.5
145	AFR D	Water	0.25	0.4	0.6
145	AFR D	Soil	1e-08	1e-06	1e-05
145	AFR D	Other	1e-08	1e-06	1e-05
181	AFR D	Food	0.1	0.5	0.8
181	AFR D	Human to Human Contact	0.05	0.3	0.8
181	AFR D	Water	0.05	0.2	0.5
181	AFR D	Soil	1e-08	0.01	0.1
181	AFR D	Other	1e-08	1e-06	0.01
200	AFR D	Food	0.15	0.3	0.4
200	AFR D	Human to Human Contact	0.15	0.3	0.4
200	AFR D	Water	0.15	0.4	0.5
200	AFR D	Soil	1e-08	1e-05	2e-05
200	AFR D	Other	1e-08	1e-05	2e-05
202	AFR D	Food	0.01	0.05	0.1
202	AFR D	Human to Human Contact	0.6	0.7	0.8
202	AFR D	Water	0.2	0.23	0.3
202	AFR D	Soil	1e-08	0.01	0.02
202	AFR D	Other	1e-08	0.01	0.02
211	AFR D	Food	0.02	0.1	0.4
211	AFR D	Human to Human Contact	0.5	0.6	0.95
211	AFR D	Water	0.1	0.3	0.6
211	AFR D	Soil	1e-08	1e-06	0.0001
211	AFR D	Other	1e-08	0.0001	0.01
270	AFR D	Food	0.35	0.5	0.75
270	AFR D	Human to Human Contact	0.15	0.2	0.3
270	AFR D	Water	0.05	0.15	0.25
270	AFR D	Soil	0.05	0.15	0.25
270	AFR D	Other	1e-08	1e-06	1e-05
272	AFR D	Food	0.5	0.8	0.95
272	AFR D	Human to Human Contact	1e-08	0.02	0.05
272	AFR D	Water	0.05	0.15	0.25
272	AFR D	Soil	1e-08	0.03	0.06
272	AFR D	Other	1e-08	1e-06	1e-05
288	AFR D	Food	0.05	0.1	0.2
288	AFR D	Human to Human Contact	0.2	0.35	0.6
288	AFR D	Water	0.2	0.3	0.7
288	AFR D	Soil	0.05	0.25	0.4
288	AFR D	Other	1e-08	1e-06	0.01
41	AFR E	Food	0.15	0.2	0.25
41	AFR E	Human to Human Contact	0.2	0.3	0.4
41	AFR E	Water	0.2	0.3	0.4
41	AFR E	Soil	0.15	0.2	0.25
41	AFR E	Other	1e-08	1e-06	1e-05
53	AFR E	Food	0.2	0.4	0.5
53	AFR E	Human to Human Contact	0.15	0.3	0.4
53	AFR E	Water	0.15	0.23	0.3
53	AFR E	Soil	0.03	0.06	0.1
53	AFR E	Other	1e-08	0.01	0.02
60	AFR E	Food	0.1	0.2	0.3
60	AFR E	Human to Human Contact	0.5	0.6	0.7
60	AFR E	Water	0.1	0.2	0.3
60	AFR E	Soil	1e-08	1e-06	1e-05
60	AFR E	Other	1e-08	1e-06	1e-05
62	AFR E	Food	0.1	0.12	0.2
62	AFR E	Human to Human Contact	0.2	0.25	0.3
62	AFR E	Water	0.25	0.28	0.3
62	AFR E	Soil	0.02	0.05	0.08
62	AFR E	Other	0.25	0.3	0.35
89	AFR E	Food	0.05	0.1	0.15
89	AFR E	Human to Human Contact	0.4	0.5	0.6
89	AFR E	Water	0.2	0.3	0.4
89	AFR E	Soil	1e-08	0.01	0.02
89	AFR E	Other	1e-08	0.01	0.02
145	AFR E	Food	0.15	0.2	0.25
145	AFR E	Human to Human Contact	0.3	0.4	0.5
145	AFR E	Water	0.25	0.4	0.6
145	AFR E	Soil	1e-08	1e-06	1e-05
145	AFR E	Other	1e-08	1e-06	1e-05
181	AFR E	Food	0.1	0.5	0.8
181	AFR E	Human to Human Contact	0.05	0.3	0.8
181	AFR E	Water	0.05	0.2	0.5
181	AFR E	Soil	1e-08	0.01	0.1
181	AFR E	Other	1e-08	1e-06	0.01
200	AFR E	Food	0.15	0.3	0.4
200	AFR E	Human to Human Contact	0.15	0.3	0.4
200	AFR E	Water	0.15	0.4	0.5
200	AFR E	Soil	1e-08	1e-05	2e-05
200	AFR E	Other	1e-08	1e-05	2e-05
202	AFR E	Food	0.01	0.05	0.1
202	AFR E	Human to Human Contact	0.6	0.7	0.8
202	AFR E	Water	0.2	0.23	0.3
202	AFR E	Soil	1e-08	0.01	0.02
202	AFR E	Other	1e-08	0.01	0.02
211	AFR E	Food	0.02	0.1	0.4
211	AFR E	Human to Human Contact	0.5	0.6	0.95
211	AFR E	Water	0.1	0.3	0.6
211	AFR E	Soil	1e-08	1e-06	0.0001
211	AFR E	Other	1e-08	0.0001	0.01
270	AFR E	Food	0.35	0.5	0.75
270	AFR E	Human to Human Contact	0.15	0.2	0.3
270	AFR E	Water	0.05	0.15	0.25
270	AFR E	Soil	0.05	0.15	0.25
270	AFR E	Other	1e-08	1e-06	1e-05
272	AFR E	Food	0.5	0.8	0.95
272	AFR E	Human to Human Contact	1e-08	0.02	0.05
272	AFR E	Water	0.05	0.15	0.25
272	AFR E	Soil	1e-08	0.03	0.06
272	AFR E	Other	1e-08	1e-06	1e-05
288	AFR E	Food	0.05	0.1	0.2
288	AFR E	Human to Human Contact	0.2	0.35	0.6
288	AFR E	Water	0.2	0.3	0.7
288	AFR E	Soil	0.05	0.25	0.4
288	AFR E	Other	1e-08	1e-06	0.01
25	AMR A	Food	0.05	0.1	0.15
25	AMR A	Human to Human Contact	0.7	0.75	0.8
25	AMR A	Water	0.08	0.1	0.12
25	AMR A	Soil	0.03	0.05	0.08
25	AMR A	Other	1e-08	1e-06	0.01
40	AMR A	Food	0.01	0.02	0.03
40	AMR A	Human to Human Contact	0.85	0.9	0.95
40	AMR A	Water	0.05	0.08	0.1
40	AMR A	Soil	0.001	0.002	0.003
40	AMR A	Other	1e-08	1e-06	1e-05
41	AMR A	Food	0.2	0.5	0.7
41	AMR A	Human to Human Contact	0.1	0.3	0.45
41	AMR A	Water	0.05	0.1	0.2
41	AMR A	Soil	0.05	0.1	0.2
41	AMR A	Other	1e-08	1e-06	1e-05
53	AMR A	Food	0.4	0.6	0.8
53	AMR A	Human to Human Contact	0.1	0.34	0.45
53	AMR A	Water	0.02	0.03	0.05
53	AMR A	Soil	0.01	0.02	0.05
53	AMR A	Other	1e-08	0.01	0.02
89	AMR A	Food	0.05	0.1	0.15
89	AMR A	Human to Human Contact	0.5	0.6	0.7
89	AMR A	Water	0.2	0.3	0.4
89	AMR A	Soil	1e-08	0.02	0.05
89	AMR A	Other	1e-08	0.01	0.02
160	AMR A	Food	0.18	0.25	0.31
160	AMR A	Human to Human Contact	0.69	0.7	0.71
160	AMR A	Water	1e-08	0.05	0.1
160	AMR A	Soil	1e-08	1e-06	0.01
160	AMR A	Other	1e-08	1e-06	0.01
181	AMR A	Food	0.03	0.2	0.3
181	AMR A	Human to Human Contact	0.5	0.7	0.95
181	AMR A	Water	0.01	0.09	0.15
181	AMR A	Soil	1e-08	0.01	0.05
181	AMR A	Other	1e-08	1e-06	0.01
188	AMR A	Food	0.25	0.3	0.4
188	AMR A	Human to Human Contact	0.5	0.6	0.65
188	AMR A	Water	0.05	0.1	0.125
188	AMR A	Soil	1e-08	1e-06	1e-05
188	AMR A	Other	1e-08	1e-06	1e-05
193	AMR A	Food	0.18	0.3	0.45
193	AMR A	Human to Human Contact	0.4	0.5	0.6
193	AMR A	Water	0.1	0.17	0.35
193	AMR A	Soil	0.01	0.03	0.08
193	AMR A	Other	1e-08	0.01	0.02
200	AMR A	Food	0.15	0.3	0.4
200	AMR A	Human to Human Contact	0.15	0.3	0.4
200	AMR A	Water	0.15	0.35	0.4
200	AMR A	Soil	1e-08	1e-05	2e-05
200	AMR A	Other	0.02	0.05	0.1
204	AMR A	Food	0.01	0.1	0.15
204	AMR A	Human to Human Contact	0.7	0.8	0.95
204	AMR A	Water	0.02	0.1	0.15
204	AMR A	Soil	1e-08	1e-06	1e-05
204	AMR A	Other	1e-08	1e-06	1e-05
211	AMR A	Food	0.05	0.11	0.2
211	AMR A	Human to Human Contact	0.7	0.85	0.95
211	AMR A	Water	0.01	0.03	0.04
211	AMR A	Soil	1e-08	1e-07	1e-05
211	AMR A	Other	1e-08	0.01	0.02
229	AMR A	Food	0.15	0.31	0.46
229	AMR A	Human to Human Contact	0.4	0.51	0.7
229	AMR A	Water	0.05	0.16	0.25
229	AMR A	Soil	1e-08	0.02	0.04
229	AMR A	Other	1e-08	0.0001	0.0002
270	AMR A	Food	0.6	0.75	0.8
270	AMR A	Human to Human Contact	0.1	0.15	0.2
270	AMR A	Water	0.02	0.05	0.1
270	AMR A	Soil	0.02	0.05	0.1
270	AMR A	Other	1e-08	1e-06	1e-05
288	AMR A	Food	0.05	0.1	0.2
288	AMR A	Human to Human Contact	0.2	0.35	0.6
288	AMR A	Water	0.2	0.3	0.7
288	AMR A	Soil	0.05	0.25	0.4
288	AMR A	Other	1e-08	1e-06	0.01
25	AMR B	Food	0.12	0.15	0.18
25	AMR B	Human to Human Contact	0.65	0.7	0.75
25	AMR B	Water	0.08	0.1	0.12
25	AMR B	Soil	0.03	0.05	0.08
25	AMR B	Other	1e-08	1e-06	0.12
33	AMR B	Food	0.7	0.88	0.95
33	AMR B	Human to Human Contact	1e-08	1e-06	1e-05
33	AMR B	Water	0.03	0.11	0.18
33	AMR B	Soil	1e-08	1e-06	1e-05
33	AMR B	Other	1e-08	1e-06	1e-05
40	AMR B	Food	0.01	0.03	0.05
40	AMR B	Human to Human Contact	0.85	0.87	0.95
40	AMR B	Water	0.05	0.1	0.12
40	AMR B	Soil	0.001	0.002	0.003
40	AMR B	Other	1e-08	1e-06	1e-05
41	AMR B	Food	0.15	0.25	0.35
41	AMR B	Human to Human Contact	0.25	0.35	0.45
41	AMR B	Water	0.1	0.2	0.3
41	AMR B	Soil	0.1	0.2	0.3
41	AMR B	Other	1e-08	1e-06	1e-05
53	AMR B	Food	0.2	0.4	0.6
53	AMR B	Human to Human Contact	0.15	0.3	0.5
53	AMR B	Water	0.15	0.25	0.4
53	AMR B	Soil	0.02	0.04	0.06
53	AMR B	Other	1e-08	0.01	0.02
89	AMR B	Food	0.05	0.1	0.15
89	AMR B	Human to Human Contact	0.5	0.6	0.7
89	AMR B	Water	0.2	0.3	0.4
89	AMR B	Soil	1e-08	0.01	0.02
89	AMR B	Other	1e-08	0.01	0.02
145	AMR B	Food	0.15	0.2	0.25
145	AMR B	Human to Human Contact	0.3	0.4	0.5
145	AMR B	Water	0.25	0.4	0.6
145	AMR B	Soil	1e-08	1e-06	1e-05
145	AMR B	Other	1e-08	1e-06	1e-05
188	AMR B	Food	0.25	0.3	0.35
188	AMR B	Human to Human Contact	0.25	0.4	0.45
188	AMR B	Water	0.15	0.25	0.3
188	AMR B	Soil	1e-08	1e-06	1e-05
188	AMR B	Other	1e-08	1e-06	1e-05
181	AMR B	Food	0.05	0.3	0.8
181	AMR B	Human to Human Contact	0.1	0.5	0.8
181	AMR B	Water	0.05	0.2	0.5
181	AMR B	Soil	1e-08	0.01	0.1
181	AMR B	Other	1e-08	1e-06	0.01
200	AMR B	Food	0.15	0.3	0.4
200	AMR B	Human to Human Contact	0.15	0.3	0.4
200	AMR B	Water	0.15	0.4	0.5
200	AMR B	Soil	1e-08	1e-05	2e-05
200	AMR B	Other	1e-08	1e-05	2e-05
202	AMR B	Food	0.01	0.05	0.1
202	AMR B	Human to Human Contact	0.7	0.83	0.9
202	AMR B	Water	0.01	0.1	0.2
202	AMR B	Soil	1e-08	0.01	0.02
202	AMR B	Other	1e-08	0.01	0.02
211	AMR B	Food	0.02	0.1	0.4
211	AMR B	Human to Human Contact	0.5	0.6	0.95
211	AMR B	Water	0.1	0.3	0.6
211	AMR B	Soil	1e-08	1e-06	0.0001
211	AMR B	Other	1e-08	0.0001	0.01
229	AMR B	Food	0.15	0.33	0.5
229	AMR B	Human to Human Contact	0.35	0.54	0.75
229	AMR B	Water	0.02	0.106964	0.25
229	AMR B	Soil	0.001	0.02	0.08
229	AMR B	Other	1e-08	1e-06	1e-05
270	AMR B	Food	0.5	0.65	0.8
270	AMR B	Human to Human Contact	0.1	0.15	0.25
270	AMR B	Water	0.05	0.15	0.2
270	AMR B	Soil	0.02	0.05	0.1
270	AMR B	Other	1e-08	1e-06	1e-05
272	AMR B	Food	0.5	0.8	0.95
272	AMR B	Human to Human Contact	1e-08	0.01	0.05
272	AMR B	Water	0.06	0.18	0.3
272	AMR B	Soil	1e-08	0.01	0.05
272	AMR B	Other	1e-08	1e-06	1e-05
288	AMR B	Food	0.05	0.1	0.2
288	AMR B	Human to Human Contact	0.2	0.35	0.6
288	AMR B	Water	0.2	0.3	0.7
288	AMR B	Soil	0.05	0.25	0.4
288	AMR B	Other	1e-08	1e-06	0.01
25	AMR D	Food	0.12	0.15	0.18
25	AMR D	Human to Human Contact	0.6	0.65	0.7
25	AMR D	Water	0.1	0.15	0.2
25	AMR D	Soil	0.03	0.05	0.08
25	AMR D	Other	1e-08	1e-06	0.01
33	AMR D	Food	0.47	0.68	0.79
33	AMR D	Human to Human Contact	0.16	0.26	0.34
33	AMR D	Water	0.01	0.05	0.07
33	AMR D	Soil	1e-08	1e-06	1e-05
33	AMR D	Other	1e-08	1e-06	1e-05
40	AMR D	Food	0.01	0.03	0.05
40	AMR D	Human to Human Contact	0.84	0.85	0.95
40	AMR D	Water	0.05	0.12	0.15
40	AMR D	Soil	0.001	0.002	0.003
40	AMR D	Other	1e-08	1e-06	1e-05
41	AMR D	Food	0.08	0.15	0.25
41	AMR D	Human to Human Contact	0.1	0.2	0.3
41	AMR D	Water	0.35	0.5	0.65
41	AMR D	Soil	0.07	0.15	0.2
41	AMR D	Other	1e-08	1e-06	1e-05
53	AMR D	Food	0.2	0.4	0.6
53	AMR D	Human to Human Contact	0.15	0.3	0.4
53	AMR D	Water	0.15	0.23	0.3
53	AMR D	Soil	0.03	0.06	0.1
53	AMR D	Other	1e-08	0.01	0.02
89	AMR D	Food	0.05	0.1	0.15
89	AMR D	Human to Human Contact	0.4	0.5	0.6
89	AMR D	Water	0.2	0.3	0.4
89	AMR D	Soil	1e-08	0.01	0.02
89	AMR D	Other	1e-08	0.01	0.02
145	AMR D	Food	0.15	0.2	0.25
145	AMR D	Human to Human Contact	0.3	0.4	0.5
145	AMR D	Water	0.25	0.4	0.6
145	AMR D	Soil	1e-08	1e-06	1e-05
145	AMR D	Other	1e-08	1e-06	1e-05
181	AMR D	Food	0.05	0.3	0.8
181	AMR D	Human to Human Contact	0.1	0.5	0.8
181	AMR D	Water	0.05	0.2	0.5
181	AMR D	Soil	1e-08	0.01	0.1
181	AMR D	Other	1e-08	1e-06	0.01
188	AMR D	Food	0.2	0.3	0.35
188	AMR D	Human to Human Contact	0.25	0.35	0.45
188	AMR D	Water	0.2	0.3	0.35
188	AMR D	Soil	1e-08	1e-06	1e-05
188	AMR D	Other	1e-08	1e-06	1e-05
200	AMR D	Food	0.15	0.3	0.4
200	AMR D	Human to Human Contact	0.15	0.3	0.4
200	AMR D	Water	0.15	0.4	0.5
200	AMR D	Soil	1e-08	1e-05	2e-05
200	AMR D	Other	1e-08	1e-05	2e-05
202	AMR D	Food	0.01	0.05	0.1
202	AMR D	Human to Human Contact	0.7	0.83	0.9
202	AMR D	Water	0.01	0.1	0.2
202	AMR D	Soil	1e-08	0.01	0.02
202	AMR D	Other	1e-08	0.01	0.02
211	AMR D	Food	0.02	0.1	0.4
211	AMR D	Human to Human Contact	0.5	0.6	0.95
211	AMR D	Water	0.1	0.3	0.6
211	AMR D	Soil	1e-08	1e-06	0.0001
211	AMR D	Other	1e-08	0.0001	0.01
229	AMR D	Food	0.15	0.29	0.5
229	AMR D	Human to Human Contact	0.3	0.47	0.7
229	AMR D	Water	0.05	0.21664	0.4
229	AMR D	Soil	0.001	0.02	0.08
229	AMR D	Other	1e-08	1e-06	1e-05
270	AMR D	Food	0.5	0.65	0.8
270	AMR D	Human to Human Contact	0.1	0.15	0.25
270	AMR D	Water	0.05	0.15	0.2
270	AMR D	Soil	0.02	0.05	0.1
270	AMR D	Other	1e-08	1e-06	1e-05
272	AMR D	Food	0.4	0.75	0.95
272	AMR D	Human to Human Contact	0.01	0.05	0.06
272	AMR D	Water	0.05	0.17	0.3
272	AMR D	Soil	0.01	0.03	0.05
272	AMR D	Other	1e-08	1e-06	1e-05
288	AMR D	Food	0.05	0.1	0.2
288	AMR D	Human to Human Contact	0.2	0.35	0.6
288	AMR D	Water	0.2	0.3	0.7
288	AMR D	Soil	0.05	0.25	0.4
288	AMR D	Other	1e-08	1e-06	0.01
41	EMR B	Food	0.3	0.4	0.5
41	EMR B	Human to Human Contact	0.1	0.15	0.2
41	EMR B	Water	0.2	0.3	0.4
41	EMR B	Soil	0.1	0.15	0.2
41	EMR B	Other	1e-08	1e-06	1e-05
53	EMR B	Food	0.2	0.4	0.6
53	EMR B	Human to Human Contact	0.15	0.3	0.4
53	EMR B	Water	0.15	0.26	0.3
53	EMR B	Soil	0.02	0.03	0.05
53	EMR B	Other	1e-08	0.01	0.02
60	EMR B	Food	0.1	0.2	0.3
60	EMR B	Human to Human Contact	0.5	0.6	0.7
60	EMR B	Water	0.1	0.2	0.3
60	EMR B	Soil	1e-08	1e-06	1e-05
60	EMR B	Other	1e-08	1e-06	1e-05
89	EMR B	Food	0.05	0.1	0.15
89	EMR B	Human to Human Contact	0.4	0.5	0.6
89	EMR B	Water	0.2	0.3	0.4
89	EMR B	Soil	1e-08	0.01	0.02
89	EMR B	Other	1e-08	0.01	0.02
145	EMR B	Food	0.15	0.2	0.25
145	EMR B	Human to Human Contact	0.3	0.4	0.5
145	EMR B	Water	0.25	0.4	0.6
145	EMR B	Soil	1e-08	1e-06	1e-05
145	EMR B	Other	1e-08	1e-06	1e-05
181	EMR B	Food	0.05	0.3	0.8
181	EMR B	Human to Human Contact	0.1	0.5	0.8
181	EMR B	Water	0.05	0.2	0.5
181	EMR B	Soil	1e-08	0.01	0.1
181	EMR B	Other	1e-08	1e-06	0.01
200	EMR B	Food	0.15	0.3	0.4
200	EMR B	Human to Human Contact	0.15	0.3	0.4
200	EMR B	Water	0.15	0.4	0.5
200	EMR B	Soil	1e-08	1e-05	2e-05
200	EMR B	Other	1e-08	1e-05	2e-05
202	EMR B	Food	0.01	0.05	0.1
202	EMR B	Human to Human Contact	0.75	0.88	0.95
202	EMR B	Water	0.02	0.05	0.1
202	EMR B	Soil	1e-08	0.01	0.02
202	EMR B	Other	1e-08	0.01	0.02
211	EMR B	Food	0.02	0.1	0.4
211	EMR B	Human to Human Contact	0.5	0.6	0.95
211	EMR B	Water	0.1	0.3	0.6
211	EMR B	Soil	1e-08	1e-06	0.0001
211	EMR B	Other	1e-08	0.0001	0.01
270	EMR B	Food	0.5	0.65	0.8
270	EMR B	Human to Human Contact	0.1	0.15	0.25
270	EMR B	Water	0.05	0.15	0.2
270	EMR B	Soil	0.02	0.05	0.1
270	EMR B	Other	1e-08	1e-06	1e-05
272	EMR B	Food	0.45	0.87	0.98
272	EMR B	Human to Human Contact	0.01	0.03	0.08
272	EMR B	Water	0.03	0.1	0.25
272	EMR B	Soil	1e-08	1e-06	1e-05
272	EMR B	Other	1e-08	1e-06	1e-05
288	EMR B	Food	0.05	0.1	0.2
288	EMR B	Human to Human Contact	0.2	0.35	0.6
288	EMR B	Water	0.2	0.3	0.7
288	EMR B	Soil	0.05	0.25	0.4
288	EMR B	Other	1e-08	1e-06	0.01
41	EMR D	Food	0.3	0.4	0.5
41	EMR D	Human to Human Contact	0.1	0.15	0.25
41	EMR D	Water	0.25	0.3	0.45
41	EMR D	Soil	0.1	0.15	0.2
41	EMR D	Other	1e-08	1e-06	1e-05
53	EMR D	Food	0.2	0.4	0.6
53	EMR D	Human to Human Contact	0.15	0.3	0.5
53	EMR D	Water	0.15	0.26	0.4
53	EMR D	Soil	0.02	0.03	0.05
53	EMR D	Other	1e-08	0.01	0.02
60	EMR D	Food	0.1	0.2	0.3
60	EMR D	Human to Human Contact	0.5	0.6	0.7
60	EMR D	Water	0.1	0.2	0.3
60	EMR D	Soil	1e-08	1e-06	1e-05
60	EMR D	Other	1e-08	1e-06	1e-05
89	EMR D	Food	0.05	0.1	0.15
89	EMR D	Human to Human Contact	0.4	0.5	0.6
89	EMR D	Water	0.2	0.3	0.4
89	EMR D	Soil	1e-08	0.01	0.02
89	EMR D	Other	1e-08	0.01	0.02
145	EMR D	Food	0.15	0.2	0.25
145	EMR D	Human to Human Contact	0.3	0.4	0.5
145	EMR D	Water	0.25	0.4	0.6
145	EMR D	Soil	1e-08	1e-06	1e-05
145	EMR D	Other	1e-08	1e-06	1e-05
181	EMR D	Food	0.05	0.3	0.8
181	EMR D	Human to Human Contact	0.1	0.5	0.8
181	EMR D	Water	0.05	0.2	0.5
181	EMR D	Soil	1e-08	0.01	0.1
181	EMR D	Other	1e-08	1e-06	0.01
200	EMR D	Food	0.15	0.3	0.4
200	EMR D	Human to Human Contact	0.15	0.3	0.4
200	EMR D	Water	0.15	0.4	0.5
200	EMR D	Soil	1e-08	1e-05	2e-05
200	EMR D	Other	1e-08	1e-05	2e-05
202	EMR D	Food	0.01	0.05	0.1
202	EMR D	Human to Human Contact	0.75	0.88	0.95
202	EMR D	Water	0.02	0.05	0.1
202	EMR D	Soil	1e-08	0.01	0.02
202	EMR D	Other	1e-08	0.01	0.02
211	EMR D	Food	0.02	0.1	0.4
211	EMR D	Human to Human Contact	0.5	0.6	0.95
211	EMR D	Water	0.1	0.3	0.6
211	EMR D	Soil	1e-08	1e-06	0.0001
211	EMR D	Other	1e-08	0.0001	0.01
270	EMR D	Food	0.5	0.65	0.8
270	EMR D	Human to Human Contact	0.1	0.15	0.25
270	EMR D	Water	0.05	0.15	0.2
270	EMR D	Soil	0.02	0.05	0.1
270	EMR D	Other	1e-08	1e-06	1e-05
272	EMR D	Food	0.4	0.7	0.95
272	EMR D	Human to Human Contact	0.02	0.07	0.12
272	EMR D	Water	0.08	0.2	0.35
272	EMR D	Soil	0.01	0.03	0.05
272	EMR D	Other	1e-08	1e-06	1e-05
288	EMR D	Food	0.05	0.1	0.2
288	EMR D	Human to Human Contact	0.2	0.35	0.6
288	EMR D	Water	0.2	0.3	0.7
288	EMR D	Soil	0.05	0.25	0.4
288	EMR D	Other	1e-08	1e-06	0.01
19	EUR A	Food	0.4	0.55	0.7
19	EUR A	Human to Human Contact	0.05	0.1	0.25
19	EUR A	Water	0.15	0.3	0.45
19	EUR A	Soil	0.01	0.05	0.1
19	EUR A	Other	1e-08	1e-06	1e-05
41	EUR A	Food	0.2	0.5	0.7
41	EUR A	Human to Human Contact	0.1	0.3	0.45
41	EUR A	Water	0.05	0.1	0.2
41	EUR A	Soil	0.05	0.1	0.2
41	EUR A	Other	1e-08	1e-06	1e-05
53	EUR A	Food	0.4	0.6	0.7
53	EUR A	Human to Human Contact	0.15	0.32	0.5
53	EUR A	Water	0.03	0.05	0.1
53	EUR A	Soil	0.01	0.02	0.05
53	EUR A	Other	1e-08	0.01	0.02
89	EUR A	Food	0.2	0.3	0.4
89	EUR A	Human to Human Contact	0.3	0.4	0.5
89	EUR A	Water	0.1	0.2	0.3
89	EUR A	Soil	1e-08	0.01	0.02
89	EUR A	Other	1e-08	0.01	0.02
130	EUR A	Food	0.02	0.1	0.3
130	EUR A	Human to Human Contact	0.25	0.4	0.65
130	EUR A	Water	0.05	0.1	0.25
130	EUR A	Soil	0.0001	0.01	0.05
130	EUR A	Other	0.1	0.4	0.7
134	EUR A	Food	0.4	0.75	0.9
134	EUR A	Human to Human Contact	0.02	0.05	0.2
134	EUR A	Water	0.08	0.15	0.5
134	EUR A	Soil	0.001	0.01	0.08
134	EUR A	Other	0.01	0.04	0.12
136	EUR A	Food	0.15	0.25	0.35
136	EUR A	Human to Human Contact	0.05	0.1	0.15
136	EUR A	Water	0.01	0.05	0.1
136	EUR A	Soil	1e-08	0.004	0.05
136	EUR A	Other	0.5	0.6	0.75
147	EUR A	Food	0.01	0.05	0.1
147	EUR A	Human to Human Contact	0.3	0.5	0.6
147	EUR A	Water	0.3	0.4	0.5
147	EUR A	Soil	0.01	0.02	0.05
147	EUR A	Other	1e-08	0.001	0.002
160	EUR A	Food	0.01	0.05	0.1
160	EUR A	Human to Human Contact	0.3	0.5	0.6
160	EUR A	Water	0.3	0.4	0.5
160	EUR A	Soil	0.01	0.02	0.05
160	EUR A	Other	1e-08	0.001	0.002
168	EUR A	Food	0.3	0.55	0.65
168	EUR A	Human to Human Contact	0.1	0.3	0.4
168	EUR A	Water	0.1	0.15	0.4
168	EUR A	Soil	1e-08	0.001	0.0015
168	EUR A	Other	1e-08	1e-06	1e-05
181	EUR A	Food	0.03	0.2	0.3
181	EUR A	Human to Human Contact	0.5	0.7	0.95
181	EUR A	Water	0.01	0.09	0.15
181	EUR A	Soil	1e-08	0.01	0.05
181	EUR A	Other	1e-08	1e-06	0.01
185	EUR A	Food	0.5	0.6	0.7
185	EUR A	Human to Human Contact	0.1	0.15	0.2
185	EUR A	Water	0.2	0.25	0.3
185	EUR A	Soil	1e-08	1e-06	1e-05
185	EUR A	Other	1e-08	1e-06	1e-05
193	EUR A	Food	0.25	0.37	0.5
193	EUR A	Human to Human Contact	0.3	0.4	0.6
193	EUR A	Water	0.1	0.2	0.3
193	EUR A	Soil	0.01	0.03	0.08
193	EUR A	Other	1e-08	0.01	0.02
204	EUR A	Food	0.01	0.05	0.1
204	EUR A	Human to Human Contact	0.8	0.9	0.95
204	EUR A	Water	0.01	0.05	0.1
204	EUR A	Soil	1e-08	1e-06	1e-05
204	EUR A	Other	1e-08	1e-06	1e-05
288	EUR A	Food	0.05	0.1	0.2
288	EUR A	Human to Human Contact	0.2	0.35	0.6
288	EUR A	Water	0.2	0.3	0.7
288	EUR A	Soil	0.05	0.25	0.4
288	EUR A	Other	1e-08	1e-06	0.01
19	EUR B	Food	0.4	0.55	0.7
19	EUR B	Human to Human Contact	0.05	0.1	0.25
19	EUR B	Water	0.15	0.3	0.45
19	EUR B	Soil	0.01	0.05	0.1
19	EUR B	Other	1e-08	1e-06	1e-05
41	EUR B	Food	0.55	0.7	0.8
41	EUR B	Human to Human Contact	0.08	0.1	0.15
41	EUR B	Water	0.1	0.15	0.2
41	EUR B	Soil	0.03	0.05	0.08
41	EUR B	Other	1e-08	1e-06	1e-05
53	EUR B	Food	0.25	0.43	0.6
53	EUR B	Human to Human Contact	0.15	0.25	0.4
53	EUR B	Water	0.15	0.25	0.4
53	EUR B	Soil	0.03	0.06	0.1
53	EUR B	Other	1e-08	0.01	0.02
89	EUR B	Food	0.05	0.1	0.15
89	EUR B	Human to Human Contact	0.5	0.6	0.7
89	EUR B	Water	0.2	0.3	0.4
89	EUR B	Soil	1e-08	0.01	0.02
89	EUR B	Other	1e-08	0.01	0.02
130	EUR B	Food	0.05	0.2	0.5
130	EUR B	Human to Human Contact	0.2	0.5	0.75
130	EUR B	Water	0.1	0.3	0.5
130	EUR B	Soil	0.001	0.01	0.05
130	EUR B	Other	0.01	0.05	0.2
145	EUR B	Food	0.15	0.2	0.25
145	EUR B	Human to Human Contact	0.3	0.4	0.5
145	EUR B	Water	0.25	0.4	0.6
145	EUR B	Soil	1e-08	1e-06	1e-05
145	EUR B	Other	1e-08	1e-06	1e-05
147	EUR B	Food	0.01	0.05	0.1
147	EUR B	Human to Human Contact	0.3	0.5	0.6
147	EUR B	Water	0.3	0.4	0.5
147	EUR B	Soil	0.01	0.02	0.05
147	EUR B	Other	1e-08	0.001	0.002
168	EUR B	Food	0.2	0.35	0.65
168	EUR B	Human to Human Contact	0.1	0.3	0.4
168	EUR B	Water	0.1	0.35	0.6
168	EUR B	Soil	1e-08	0.001	0.0015
168	EUR B	Other	1e-08	1e-06	1e-05
181	EUR B	Food	0.05	0.3	0.8
181	EUR B	Human to Human Contact	0.1	0.5	0.8
181	EUR B	Water	0.05	0.2	0.5
181	EUR B	Soil	1e-08	0.01	0.1
181	EUR B	Other	1e-08	1e-06	0.01
185	EUR B	Food	0.55	0.65	0.75
185	EUR B	Human to Human Contact	0.1	0.15	0.2
185	EUR B	Water	0.1	0.2	0.3
185	EUR B	Soil	1e-08	1e-06	1e-05
185	EUR B	Other	1e-08	1e-06	1e-05
202	EUR B	Food	0.01	0.05	0.1
202	EUR B	Human to Human Contact	0.75	0.88	0.95
202	EUR B	Water	0.02	0.05	0.1
202	EUR B	Soil	1e-08	0.01	0.02
202	EUR B	Other	1e-08	0.01	0.02
272	EUR B	Food	0.45	0.8	0.98
272	EUR B	Human to Human Contact	0.02	0.05	0.08
272	EUR B	Water	0.05	0.15	0.3
272	EUR B	Soil	1e-08	1e-06	1e-05
272	EUR B	Other	1e-08	1e-06	1e-05
288	EUR B	Food	0.05	0.1	0.2
288	EUR B	Human to Human Contact	0.2	0.35	0.6
288	EUR B	Water	0.2	0.3	0.7
288	EUR B	Soil	0.05	0.25	0.4
288	EUR B	Other	1e-08	1e-06	0.01
19	EUR C	Food	0.4	0.55	0.7
19	EUR C	Human to Human Contact	0.05	0.1	0.25
19	EUR C	Water	0.15	0.3	0.45
19	EUR C	Soil	0.01	0.05	0.1
19	EUR C	Other	1e-08	1e-06	1e-05
41	EUR C	Food	0.5	0.6	0.65
41	EUR C	Human to Human Contact	0.06	0.1	0.25
41	EUR C	Water	0.1	0.15	0.2
41	EUR C	Soil	0.1	0.15	0.2
41	EUR C	Other	1e-08	1e-06	1e-05
53	EUR C	Food	0.25	0.43	0.6
53	EUR C	Human to Human Contact	0.15	0.25	0.4
53	EUR C	Water	0.15	0.25	0.4
53	EUR C	Soil	0.03	0.06	0.1
53	EUR C	Other	1e-08	0.01	0.02
89	EUR C	Food	0.05	0.1	0.15
89	EUR C	Human to Human Contact	0.5	0.6	0.7
89	EUR C	Water	0.2	0.3	0.4
89	EUR C	Soil	1e-08	0.01	0.02
89	EUR C	Other	1e-08	0.01	0.02
130	EUR C	Food	0.05	0.2	0.5
130	EUR C	Human to Human Contact	0.2	0.5	0.75
130	EUR C	Water	0.1	0.3	0.5
130	EUR C	Soil	0.001	0.01	0.05
130	EUR C	Other	0.01	0.05	0.2
145	EUR C	Food	0.15	0.2	0.25
145	EUR C	Human to Human Contact	0.3	0.4	0.5
145	EUR C	Water	0.25	0.4	0.6
145	EUR C	Soil	1e-08	1e-06	1e-05
145	EUR C	Other	1e-08	1e-06	1e-05
147	EURC	Food	0.01	0.05	0.1
147	EURC	Human to Human Contact	0.3	0.5	0.6
147	EURC	Water	0.3	0.4	0.5
147	EURC	Soil	0.01	0.02	0.05
147	EURC	Other	1e-08	0.001	0.002
168	EUR C	Food	0.2	0.35	0.65
168	EUR C	Human to Human Contact	0.1	0.3	0.5
168	EUR C	Water	0.1	0.35	0.6
168	EUR C	Soil	1e-08	0.001	0.0015
168	EUR C	Other	1e-08	1e-06	1e-05
181	EUR C	Food	0.05	0.3	0.8
181	EUR C	Human to Human Contact	0.1	0.5	0.8
181	EUR C	Water	0.05	0.2	0.5
181	EUR C	Soil	1e-08	0.01	0.1
181	EUR C	Other	1e-08	1e-06	0.01
185	EUR C	Food	0.5	0.65	0.8
185	EUR C	Human to Human Contact	0.1	0.2	0.3
185	EUR C	Water	0.01	0.15	0.29
185	EUR C	Soil	1e-08	1e-06	1e-05
185	EUR C	Other	1e-08	1e-06	1e-05
202	EUR C	Food	0.01	0.05	0.1
202	EUR C	Human to Human Contact	0.75	0.88	0.95
202	EUR C	Water	0.02	0.05	0.1
202	EUR C	Soil	1e-08	0.01	0.02
202	EUR C	Other	1e-08	0.01	0.02
272	EUR C	Food	0.45	0.8	0.95
272	EUR C	Human to Human Contact	0.01	0.03	0.07
272	EUR C	Water	0.05	0.15	0.3
272	EUR C	Soil	1e-08	0.02	0.05
272	EUR C	Other	1e-08	1e-06	1e-05
288	EUR C	Food	0.05	0.1	0.2
288	EUR C	Human to Human Contact	0.2	0.35	0.6
288	EUR C	Water	0.2	0.3	0.7
288	EUR C	Soil	0.05	0.25	0.4
288	EUR C	Other	1e-08	1e-06	0.01
10	SEAR B	Food	0.3	0.7	0.9
10	SEAR B	Human to Human Contact	0.01	0.03	0.15
10	SEAR B	Water	0.03	0.2	0.3
10	SEAR B	Soil	0.01	0.1	0.25
10	SEAR B	Other	1e-08	1e-06	0.01
41	SEAR B	Food	0.3	0.4	0.55
41	SEAR B	Human to Human Contact	0.08	0.1	0.15
41	SEAR B	Water	0.05	0.3	0.4
41	SEAR B	Soil	0.1	0.2	0.3
41	SEAR B	Other	1e-08	1e-06	1e-05
53	SEAR B	Food	0.2	0.4	0.6
53	SEAR B	Human to Human Contact	0.15	0.25	0.4
53	SEAR B	Water	0.15	0.3	0.49
53	SEAR B	Soil	0.02	0.04	0.06
53	SEAR B	Other	1e-08	0.01	0.02
89	SEAR B	Food	0.05	0.1	0.15
89	SEAR B	Human to Human Contact	0.5	0.6	0.7
89	SEAR B	Water	0.2	0.3	0.4
89	SEAR B	Soil	1e-08	0.01	0.02
89	SEAR B	Other	1e-08	0.01	0.02
145	SEAR B	Food	0.05	0.1	0.15
145	SEAR B	Human to Human Contact	0.15	0.3	0.5
145	SEAR B	Water	0.45	0.6	0.75
145	SEAR B	Soil	1e-08	1e-06	1e-05
145	SEAR B	Other	1e-08	1e-06	1e-05
177	SEAR B	Food	0.02	0.05	0.5
177	SEAR B	Human to Human Contact	0.01	0.02	0.03
177	SEAR B	Water	0.5	0.9	0.95
177	SEAR B	Soil	1e-08	0.01	0.03
177	SEAR B	Other	1e-08	0.02	0.03
181	SEAR B	Food	0.05	0.3	0.8
181	SEAR B	Human to Human Contact	0.1	0.5	0.8
181	SEAR B	Water	0.05	0.2	0.5
181	SEAR B	Soil	1e-08	0.01	0.1
181	SEAR B	Other	1e-08	1e-06	0.01
202	SEAR B	Food	0.01	0.05	0.1
202	SEAR B	Human to Human Contact	0.75	0.88	0.95
202	SEAR B	Water	0.02	0.05	0.1
202	SEAR B	Soil	1e-08	0.01	0.02
202	SEAR B	Other	1e-08	0.01	0.02
229	SEAR B	Food	0.12	0.29	0.5
229	SEAR B	Human to Human Contact	0.3	0.46	0.7
229	SEAR B	Water	0.05	0.226761	0.4
229	SEAR B	Soil	0.001	0.02	0.08
229	SEAR B	Other	1e-08	1e-06	1e-05
272	SEAR B	Food	0.04	0.85	0.95
272	SEAR B	Human to Human Contact	1e-08	0.03	0.05
272	SEAR B	Water	0.05	0.1	0.2
272	SEAR B	Soil	1e-08	0.02	0.05
272	SEAR B	Other	1e-08	1e-06	1e-05
288	SEAR B	Food	0.05	0.1	0.2
288	SEAR B	Human to Human Contact	0.2	0.35	0.6
288	SEAR B	Water	0.2	0.3	0.7
288	SEAR B	Soil	0.05	0.25	0.4
288	SEAR B	Other	1e-08	1e-06	0.01
2	SEAR D	Food	0.1	0.3	0.5
2	SEAR D	Human to Human Contact	0.02	0.1	0.2
2	SEAR D	Water	0.15	0.5	0.7
2	SEAR D	Soil	0.05	0.1	0.2
2	SEAR D	Other	1e-08	1e-06	1e-05
10	SEAR D	Food	0.3	0.7	0.9
10	SEAR D	Human to Human Contact	0.01	0.03	0.15
10	SEAR D	Water	0.03	0.2	0.3
10	SEAR D	Soil	0.01	0.1	0.25
10	SEAR D	Other	1e-08	1e-06	0.01
41	SEAR D	Food	0.2	0.42	0.6
41	SEAR D	Human to Human Contact	0.06	0.08	0.12
41	SEAR D	Water	0.25	0.3	0.7
41	SEAR D	Soil	0.05	0.2	0.3
41	SEAR D	Other	1e-08	1e-06	1e-05
48	SEAR D	Food	0.2	0.4	0.6
48	SEAR D	Human to Human Contact	0.05	0.13	0.35
48	SEAR D	Water	0.2	0.4	0.65
48	SEAR D	Soil	1e-08	0.02	0.05
48	SEAR D	Other	1e-08	0.05	0.1
53	SEAR D	Food	0.2	0.4	0.6
53	SEAR D	Human to Human Contact	0.15	0.25	0.4
53	SEAR D	Water	0.15	0.3	0.5
53	SEAR D	Soil	0.02	0.04	0.06
53	SEAR D	Other	1e-08	0.01	0.02
89	SEAR D	Food	0.05	0.1	0.15
89	SEAR D	Human to Human Contact	0.4	0.5	0.6
89	SEAR D	Water	0.2	0.3	0.4
89	SEAR D	Soil	1e-08	0.01	0.02
89	SEAR D	Other	1e-08	0.01	0.02
145	SEAR D	Food	0.05	0.1	0.15
145	SEAR D	Human to Human Contact	0.15	0.3	0.5
145	SEAR D	Water	0.45	0.6	0.75
145	SEAR D	Soil	1e-08	1e-06	1e-05
145	SEAR D	Other	1e-08	1e-06	1e-05
177	SEAR D	Food	0.05	0.1	0.8
177	SEAR D	Human to Human Contact	0.05	0.1	0.15
177	SEAR D	Water	0.6	0.75	0.95
177	SEAR D	Soil	1e-08	0.01	0.02
177	SEAR D	Other	1e-08	0.04	0.05
181	SEAR D	Food	0.05	0.3	0.8
181	SEAR D	Human to Human Contact	0.1	0.5	0.8
181	SEAR D	Water	0.05	0.2	0.5
181	SEAR D	Soil	1e-08	0.01	0.1
181	SEAR D	Other	1e-08	1e-06	0.01
202	SEAR D	Food	0.01	0.05	0.1
202	SEAR D	Human to Human Contact	0.75	0.88	0.95
202	SEAR D	Water	0.02	0.05	0.1
202	SEAR D	Soil	1e-08	0.01	0.02
202	SEAR D	Other	1e-08	0.01	0.02
229	SEAR D	Food	0.15	0.32	0.5
229	SEAR D	Human to Human Contact	0.35	0.51	0.75
229	SEAR D	Water	0.03	0.162227	0.3
229	SEAR D	Soil	0.001	0.02	0.08
229	SEAR D	Other	1e-08	1e-06	1e-05
272	SEAR D	Food	0.45	0.75	0.95
272	SEAR D	Human to Human Contact	0.01	0.03	0.06
272	SEAR D	Water	0.1	0.2	0.35
272	SEAR D	Soil	0.01	0.02	0.05
272	SEAR D	Other	1e-08	1e-06	1e-05
288	SEAR D	Food	0.05	0.1	0.2
288	SEAR D	Human to Human Contact	0.2	0.35	0.6
288	SEAR D	Water	0.2	0.3	0.7
288	SEAR D	Soil	0.05	0.25	0.4
288	SEAR D	Other	1e-08	1e-06	0.01
17	WPR A	Food	0.14	0.65	0.77
17	WPR A	Human to Human Contact	1e-08	1e-06	1e-05
17	WPR A	Water	0.17	0.34	0.56
17	WPR A	Soil	1e-08	1e-06	1e-05
17	WPR A	Other	1e-08	1e-06	1e-05
19	WPR A	Food	0.4	0.65	0.8
19	WPR A	Human to Human Contact	0.05	0.1	0.25
19	WPR A	Water	0.1	0.2	0.3
19	WPR A	Soil	0.01	0.05	0.1
19	WPR A	Other	1e-08	1e-06	1e-05
41	WPR A	Food	0.15	0.5	0.65
41	WPR A	Human to Human Contact	0.1	0.3	0.45
41	WPR A	Water	0.1	0.15	0.3
41	WPR A	Soil	0.03	0.05	0.1
41	WPR A	Other	1e-08	1e-06	1e-05
53	WPR A	Food	0.4	0.6	0.7
53	WPR A	Human to Human Contact	0.15	0.34	0.5
53	WPR A	Water	0.01	0.03	0.05
53	WPR A	Soil	0.01	0.02	0.05
53	WPR A	Other	1e-08	0.01	0.02
89	WPR A	Food	0.05	0.1	0.15
89	WPR A	Human to Human Contact	0.5	0.6	0.7
89	WPR A	Water	0.2	0.3	0.4
89	WPR A	Soil	1e-08	0.02	0.05
89	WPR A	Other	1e-08	0.01	0.02
160	WPR A	Food	0.1	0.11	0.15
160	WPR A	Human to Human Contact	0.85	0.88	0.92
160	WPR A	Water	1e-08	0.01	0.02
160	WPR A	Soil	1e-08	1e-06	0.01
160	WPR A	Other	1e-08	1e-06	0.01
181	WPR A	Food	0.03	0.2	0.3
181	WPR A	Human to Human Contact	0.5	0.7	0.95
181	WPR A	Water	0.01	0.09	0.15
181	WPR A	Soil	1e-08	0.01	0.05
181	WPR A	Other	1e-08	1e-06	0.01
193	WPR A	Food	0.25	0.36	0.5
193	WPR A	Human to Human Contact	0.3	0.4	0.6
193	WPR A	Water	0.1	0.2	0.3
193	WPR A	Soil	0.01	0.03	0.08
193	WPR A	Other	1e-08	0.01	0.02
204	WPR A	Food	0.01	0.1	0.15
204	WPR A	Human to Human Contact	0.7	0.8	0.95
204	WPR A	Water	0.02	0.1	0.15
204	WPR A	Soil	1e-08	1e-06	1e-05
204	WPR A	Other	1e-08	1e-06	1e-05
229	WPR A	Food	0.2	0.32	0.45
229	WPR A	Human to Human Contact	0.4	0.52	0.7
229	WPR A	Water	0.05	0.147854	0.25
229	WPR A	Soil	0.001	0.01	0.05
229	WPR A	Other	1e-08	0.0001	0.0002
288	WPR A	Food	0.05	0.1	0.2
288	WPR A	Human to Human Contact	0.2	0.35	0.6
288	WPR A	Water	0.2	0.3	0.7
288	WPR A	Soil	0.05	0.25	0.4
288	WPR A	Other	1e-08	1e-06	0.01
297	WPR A	Food	0.05	0.1	0.2
297	WPR A	Human to Human Contact	0.5	0.7	0.85
297	WPR A	Water	1e-08	0.05	0.1
297	WPR A	Soil	1e-08	1e-06	1e-05
297	WPR A	Other	1e-08	0.15	0.4
19	WPR B	Food	0.2	0.45	0.7
19	WPR B	Human to Human Contact	0.05	0.1	0.25
19	WPR B	Water	0.15	0.4	0.65
19	WPR B	Soil	0.01	0.05	0.1
19	WPR B	Other	1e-08	1e-06	1e-05
41	WPR B	Food	0.3	0.45	0.55
41	WPR B	Human to Human Contact	0.1	0.15	0.2
41	WPR B	Water	0.1	0.2	0.3
41	WPR B	Soil	0.1	0.2	0.3
41	WPR B	Other	1e-08	1e-06	1e-05
53	WPR B	Food	0.2	0.4	0.6
53	WPR B	Human to Human Contact	0.15	0.25	0.4
53	WPR B	Water	0.15	0.3	0.4
53	WPR B	Soil	0.02	0.04	0.06
53	WPR B	Other	1e-08	0.01	0.02
89	WPR B	Food	0.05	0.1	0.15
89	WPR B	Human to Human Contact	0.5	0.6	0.7
89	WPR B	Water	0.2	0.3	0.4
89	WPR B	Soil	1e-08	0.01	0.02
89	WPR B	Other	1e-08	0.01	0.02
145	WPR B	Food	0.05	0.1	0.15
145	WPR B	Human to Human Contact	0.15	0.3	0.5
145	WPR B	Water	0.45	0.6	0.75
145	WPR B	Soil	1e-08	1e-06	1e-05
145	WPR B	Other	1e-08	1e-06	1e-05
181	WPR B	Food	0.05	0.3	0.8
181	WPR B	Human to Human Contact	0.1	0.5	0.8
181	WPR B	Water	0.05	0.2	0.5
181	WPR B	Soil	1e-08	0.01	0.1
181	WPR B	Other	1e-08	1e-06	0.01
202	WPR B	Food	0.01	0.05	0.1
202	WPR B	Human to Human Contact	0.75	0.88	0.95
202	WPR B	Water	0.02	0.05	0.1
202	WPR B	Soil	1e-08	0.01	0.02
202	WPR B	Other	1e-08	0.01	0.02
229	WPR B	Food	0.15	0.32	0.5
229	WPR B	Human to Human Contact	0.35	0.51	0.75
229	WPR B	Water	0.03	0.151862	0.3
229	WPR B	Soil	0.001	0.02	0.08
229	WPR B	Other	1e-08	1e-06	1e-05
272	WPR B	Food	0.04	0.85	0.95
272	WPR B	Human to Human Contact	1e-08	0.03	0.05
272	WPR B	Water	0.05	0.1	0.2
272	WPR B	Soil	1e-08	0.02	0.05
272	WPR B	Other	1e-08	1e-06	1e-05
288	WPR B	Food	0.05	0.1	0.2
288	WPR B	Human to Human Contact	0.2	0.35	0.6
288	WPR B	Water	0.2	0.3	0.7
288	WPR B	Soil	0.05	0.25	0.4
288	WPR B	Other	1e-08	1e-06	0.01
297	WPR B	Food	0.05	0.15	0.2
297	WPR B	Human to Human Contact	0.5	0.8	0.85
297	WPR B	Water	1e-08	0.05	0.1
297	WPR B	Soil	1e-08	1e-06	1e-05
297	WPR B	Other	1e-08	1e-06	1e-05

## Sheet: Typhoid
Expert ID	WHO Sub-region	Exposure route	5th percentile	50th percentile	95th percentile
41	AFR D	Food	0.05	0.1	0.2
53	AFR D	Food	0.3	0.4	0.6
59	AFR D	Food	0.2	0.5	0.6
60	AFR D	Food	1e-08	1e-06	1e-05
62	AFR D	Food	0.2	0.25	0.3
89	AFR D	Food	0.1	0.3	0.4
145	AFR D	Food	0.1	0.2	0.3
181	AFR D	Food	0.2	0.6	0.9
200	AFR D	Food	0.2	0.33	0.4
202	AFR D	Food	0.01	0.05	0.1
211	AFR D	Food	0.05	0.2	0.5
270	AFR D	Food	0.2	0.3	0.65
272	AFR D	Food	0.3	0.65	0.95
288	AFR D	Food	0.05	0.15	0.4
41	AFR D	Human to Human Contact	0.05	0.1	0.2
53	AFR D	Human to Human Contact	0.1	0.2	0.3
59	AFR D	Human to Human Contact	0.2	0.3	0.4
60	AFR D	Human to Human Contact	0.6	0.7	0.9
62	AFR D	Human to Human Contact	0.02	0.05	0.08
89	AFR D	Human to Human Contact	0.1	0.3	0.5
145	AFR D	Human to Human Contact	0.1	0.3	0.5
181	AFR D	Human to Human Contact	0.02	0.1	0.5
200	AFR D	Human to Human Contact	0.15	0.33	0.4
202	AFR D	Human to Human Contact	0.5	0.74	0.8
211	AFR D	Human to Human Contact	0.05	0.25	0.4
270	AFR D	Human to Human Contact	0.3	0.5	0.65
272	AFR D	Human to Human Contact	0.05	0.15	0.35
288	AFR D	Human to Human Contact	0.1	0.3	0.7
41	AFR D	Other	1e-08	1e-06	1e-05
53	AFR D	Other	1e-08	1e-06	1e-05
59	AFR D	Other	1e-08	1e-06	1e-05
60	AFR D	Other	1e-08	1e-06	1e-05
62	AFR D	Other	1e-08	1e-06	1e-05
89	AFR D	Other	1e-08	0.01	0.02
145	AFR D	Other	1e-08	1e-06	1e-05
181	AFR D	Other	1e-08	1e-06	0.01
200	AFR D	Other	1e-08	1e-06	1e-05
202	AFR D	Other	1e-08	0.01	0.02
211	AFR D	Other	1e-08	1e-06	1e-05
270	AFR D	Other	0.05	0.1	0.2
272	AFR D	Other	1e-08	1e-06	1e-05
288	AFR D	Other	1e-08	1e-06	0.01
41	AFR D	Water	0.6	0.8	0.9
53	AFR D	Water	0.2	0.4	0.5
59	AFR D	Water	0.15	0.2	0.25
60	AFR D	Water	0.2	0.3	0.4
62	AFR D	Water	0.6	0.7	0.8
89	AFR D	Water	0.3	0.4	0.5
145	AFR D	Water	0.35	0.5	0.7
181	AFR D	Water	0.05	0.3	0.7
200	AFR D	Water	0.15	0.33	0.4
202	AFR D	Water	0.1	0.2	0.3
211	AFR D	Water	0.4	0.55	0.9
270	AFR D	Water	0.1	0.15	0.25
272	AFR D	Water	0.1	0.2	0.35
288	AFR D	Water	0.2	0.55	0.8
41	AFR E	Food	0.05	0.1	0.2
53	AFR E	Food	0.3	0.4	0.6
60	AFR E	Food	1e-08	1e-06	1e-05
62	AFR E	Food	0.15	0.2	0.25
89	AFR E	Food	0.1	0.3	0.4
145	AFR E	Food	0.1	0.2	0.3
181	AFR E	Food	0.2	0.6	0.9
200	AFR E	Food	0.2	0.33	0.4
202	AFR E	Food	0.01	0.05	0.1
211	AFR E	Food	0.05	0.2	0.5
270	AFR E	Food	0.2	0.3	0.65
272	AFR E	Food	0.3	0.65	0.95
288	AFR E	Food	0.05	0.15	0.4
41	AFR E	Human to Human Contact	0.05	0.1	0.2
53	AFR E	Human to Human Contact	0.1	0.2	0.3
60	AFR E	Human to Human Contact	0.6	0.7	0.9
62	AFR E	Human to Human Contact	0.02	0.05	0.08
89	AFR E	Human to Human Contact	0.1	0.3	0.5
145	AFR E	Human to Human Contact	0.1	0.3	0.5
181	AFR E	Human to Human Contact	0.02	0.1	0.5
200	AFR E	Human to Human Contact	0.15	0.33	0.4
202	AFR E	Human to Human Contact	0.5	0.74	0.8
211	AFR E	Human to Human Contact	0.05	0.25	0.4
270	AFR E	Human to Human Contact	0.3	0.5	0.65
272	AFR E	Human to Human Contact	0.05	0.15	0.35
288	AFR E	Human to Human Contact	0.1	0.3	0.7
41	AFR E	Other	1e-08	1e-06	1e-05
53	AFR E	Other	1e-08	1e-06	1e-05
60	AFR E	Other	1e-08	1e-06	1e-05
62	AFR E	Other	1e-08	1e-06	1e-05
89	AFR E	Other	1e-08	0.01	0.02
145	AFR E	Other	1e-08	1e-06	1e-05
181	AFR E	Other	1e-08	1e-06	0.01
200	AFR E	Other	1e-08	1e-06	1e-05
202	AFR E	Other	1e-08	0.01	0.02
211	AFR E	Other	1e-08	1e-06	1e-05
270	AFR E	Other	0.05	0.1	0.2
272	AFR E	Other	1e-08	1e-06	1e-05
288	AFR E	Other	1e-08	1e-06	0.01
41	AFR E	Water	0.6	0.8	0.9
53	AFR E	Water	0.2	0.4	0.5
60	AFR E	Water	0.2	0.3	0.4
62	AFR E	Water	0.7	0.75	0.8
89	AFR E	Water	0.3	0.4	0.5
145	AFR E	Water	0.35	0.5	0.7
181	AFR E	Water	0.05	0.3	0.7
200	AFR E	Water	0.15	0.33	0.4
202	AFR E	Water	0.1	0.2	0.3
211	AFR E	Water	0.4	0.55	0.9
270	AFR E	Water	0.1	0.15	0.25
272	AFR E	Water	0.1	0.2	0.35
288	AFR E	Water	0.2	0.55	0.8
25	AMR A	Food	0.02	0.03	0.04
40	AMR A	Food	0.05	0.1	0.25
41	AMR A	Food	0.15	0.4	0.5
53	AMR A	Food	0.05	0.25	0.4
89	AMR A	Food	0.2	0.3	0.5
160	AMR A	Food	1e-08	0.1	0.2
181	AMR A	Food	0.7	0.9	0.99
188	AMR A	Food	0.8	0.85	0.95
193	AMR A	Food	0.3	0.5	0.6
200	AMR A	Food	1e-08	0.01	0.02
204	AMR A	Food	0.05	0.2	0.3
211	AMR A	Food	0.15	0.35	0.5
229	AMR A	Food	0.8	0.95	0.99
270	AMR A	Food	0.2	0.4	0.5
288	AMR A	Food	0.1	0.2	0.4
25	AMR A	Human to Human Contact	0.9	0.95	0.98
40	AMR A	Human to Human Contact	0.15	0.2	0.4
41	AMR A	Human to Human Contact	0.15	0.3	0.5
53	AMR A	Human to Human Contact	0.2	0.49	0.6
89	AMR A	Human to Human Contact	0.05	0.1	0.15
160	AMR A	Human to Human Contact	1e-08	1e-06	0.01
181	AMR A	Human to Human Contact	0.01	0.09	0.15
188	AMR A	Human to Human Contact	0.05	0.1	0.125
193	AMR A	Human to Human Contact	0.02	0.03	0.07
200	AMR A	Human to Human Contact	0.15	0.23	0.4
204	AMR A	Human to Human Contact	0.05	0.1	0.3
211	AMR A	Human to Human Contact	0.05	0.15	0.2
229	AMR A	Human to Human Contact	1e-08	0.01	0.03
270	AMR A	Human to Human Contact	0.05	0.4	0.5
288	AMR A	Human to Human Contact	0.1	0.3	0.5
25	AMR A	Other	1e-08	1e-06	0.01
40	AMR A	Other	1e-08	1e-06	1e-05
41	AMR A	Other	1e-08	1e-06	1e-05
53	AMR A	Other	1e-08	0.01	0.02
89	AMR A	Other	1e-08	0.01	0.02
160	AMR A	Other	0.85	0.9	0.95
181	AMR A	Other	1e-08	1e-06	0.01
188	AMR A	Other	1e-08	1e-06	1e-05
193	AMR A	Other	1e-08	1e-06	1e-05
200	AMR A	Other	0.5	0.75	0.8
204	AMR A	Other	1e-08	1e-06	1e-05
211	AMR A	Other	1e-08	1e-06	1e-05
229	AMR A	Other	1e-08	1e-06	1e-05
270	AMR A	Other	1e-08	0.18	0.2
288	AMR A	Other	1e-08	1e-06	0.01
25	AMR A	Water	0.01	0.02	0.03
40	AMR A	Water	0.6	0.7	0.8
41	AMR A	Water	0.15	0.3	0.6
53	AMR A	Water	0.05	0.25	0.4
89	AMR A	Water	0.5	0.6	0.7
160	AMR A	Water	1e-08	1e-06	0.01
181	AMR A	Water	1e-08	0.01	0.05
188	AMR A	Water	0.03	0.05	0.075
193	AMR A	Water	0.25	0.47	0.55
200	AMR A	Water	1e-08	0.01	0.02
204	AMR A	Water	0.4	0.7	0.8
211	AMR A	Water	0.4	0.5	0.9
229	AMR A	Water	1e-08	0.04	0.1
270	AMR A	Water	0.01	0.02	0.05
288	AMR A	Water	0.2	0.5	0.8
25	AMR B	Food	1e-08	1e-06	0.01
33	AMR B	Food	0.62	0.81	0.93
40	AMR B	Food	0.05	0.1	0.3
41	AMR B	Food	0.15	0.3	0.45
53	AMR B	Food	0.3	0.5	0.6
89	AMR B	Food	0.1	0.2	0.3
145	AMR B	Food	0.2	0.3	0.4
181	AMR B	Food	0.2	0.8	0.9
188	AMR B	Food	0.6	0.65	0.7
200	AMR B	Food	0.2	0.33	0.4
202	AMR B	Food	0.02	0.07	0.1
211	AMR B	Food	0.05	0.2	0.5
229	AMR B	Food	0.4	0.65	0.9
270	AMR B	Food	0.2	0.3	0.65
272	AMR B	Food	0.3	0.65	0.9
288	AMR B	Food	0.05	0.15	0.4
25	AMR B	Human to Human Contact	0.85	0.9	0.95
33	AMR B	Human to Human Contact	1e-08	1e-06	1e-05
40	AMR B	Human to Human Contact	0.15	0.25	0.35
41	AMR B	Human to Human Contact	0.05	0.1	0.2
53	AMR B	Human to Human Contact	0.05	0.1	0.2
89	AMR B	Human to Human Contact	0.3	0.4	0.5
145	AMR B	Human to Human Contact	0.2	0.4	0.6
181	AMR B	Human to Human Contact	0.02	0.1	0.5
188	AMR B	Human to Human Contact	0.125	0.15	0.25
200	AMR B	Human to Human Contact	0.15	0.33	0.4
202	AMR B	Human to Human Contact	0.7	0.81	0.9
211	AMR B	Human to Human Contact	0.05	0.25	0.4
229	AMR B	Human to Human Contact	0.001	0.05	0.2
270	AMR B	Human to Human Contact	0.3	0.5	0.65
272	AMR B	Human to Human Contact	0.1	0.3	0.4
288	AMR B	Human to Human Contact	0.1	0.3	0.7
25	AMR B	Other	1e-08	1e-06	0.01
33	AMR B	Other	1e-08	1e-06	1e-05
40	AMR B	Other	1e-08	1e-06	1e-05
41	AMR B	Other	1e-08	1e-06	1e-05
53	AMR B	Other	1e-08	1e-06	1e-05
89	AMR B	Other	1e-08	0.01	0.02
145	AMR B	Other	1e-08	1e-06	1e-05
181	AMR B	Other	1e-08	1e-06	0.01
188	AMR B	Other	1e-08	1e-06	1e-05
200	AMR B	Other	1e-08	1e-06	1e-05
202	AMR B	Other	0.01	0.02	0.05
211	AMR B	Other	1e-08	1e-06	1e-05
229	AMR B	Other	1e-08	1e-06	1e-05
270	AMR B	Other	0.05	0.1	0.2
272	AMR B	Other	1e-08	1e-06	1e-05
288	AMR B	Other	1e-08	1e-06	0.01
25	AMR B	Water	0.05	0.1	0.15
33	AMR B	Water	0.12	0.18	0.25
40	AMR B	Water	0.6	0.65	0.9
41	AMR B	Water	0.4	0.6	0.8
53	AMR B	Water	0.2	0.4	0.5
89	AMR B	Water	0.3	0.4	0.5
145	AMR B	Water	0.2	0.3	0.4
181	AMR B	Water	0.02	0.1	0.5
188	AMR B	Water	0.15	0.2	0.25
200	AMR B	Water	0.15	0.33	0.4
202	AMR B	Water	0.05	0.1	0.15
211	AMR B	Water	0.4	0.55	0.9
229	AMR B	Water	0.1	0.3	0.55
270	AMR B	Water	0.1	0.15	0.25
272	AMR B	Water	0.01	0.05	0.1
288	AMR B	Water	0.2	0.55	0.8
25	AMR D	Food	0.08	0.1	0.15
33	AMR D	Food	0.4	0.6	0.75
40	AMR D	Food	0.05	0.08	0.25
41	AMR D	Food	0.3	0.4	0.5
53	AMR D	Food	0.4	0.5	0.6
89	AMR D	Food	0.1	0.2	0.3
145	AMR D	Food	0.1	0.2	0.3
181	AMR D	Food	0.2	0.8	0.9
188	AMR D	Food	0.7	0.8	0.85
200	AMR D	Food	0.2	0.33	0.4
202	AMR D	Food	0.02	0.07	0.1
211	AMR D	Food	0.05	0.2	0.5
229	AMR D	Food	0.25	0.45	0.7
270	AMR D	Food	0.2	0.3	0.65
272	AMR D	Food	0.3	0.65	0.9
288	AMR D	Food	0.05	0.15	0.4
25	AMR D	Human to Human Contact	0.8	0.85	0.9
33	AMR D	Human to Human Contact	1e-08	1e-06	1e-05
40	AMR D	Human to Human Contact	0.15	0.27	0.38
41	AMR D	Human to Human Contact	0.1	0.15	0.25
53	AMR D	Human to Human Contact	0.05	0.1	0.2
89	AMR D	Human to Human Contact	0.3	0.4	0.5
145	AMR D	Human to Human Contact	0.1	0.3	0.5
181	AMR D	Human to Human Contact	0.02	0.1	0.5
188	AMR D	Human to Human Contact	0.025	0.05	0.075
200	AMR D	Human to Human Contact	0.15	0.33	0.4
202	AMR D	Human to Human Contact	0.7	0.81	0.9
211	AMR D	Human to Human Contact	0.05	0.25	0.4
229	AMR D	Human to Human Contact	0.001	0.1	0.25
270	AMR D	Human to Human Contact	0.3	0.5	0.65
272	AMR D	Human to Human Contact	0.05	0.25	0.35
288	AMR D	Human to Human Contact	0.1	0.3	0.7
25	AMR D	Other	1e-08	1e-06	0.01
33	AMR D	Other	1e-08	1e-06	1e-05
40	AMR D	Other	1e-08	1e-06	1e-05
41	AMR D	Other	1e-08	1e-06	1e-05
53	AMR D	Other	1e-08	1e-06	1e-05
89	AMR D	Other	1e-08	0.01	0.02
145	AMR D	Other	1e-08	1e-06	1e-05
181	AMR D	Other	1e-08	1e-06	0.01
188	AMR D	Other	1e-08	1e-06	1e-05
200	AMR D	Other	1e-08	1e-05	2e-05
202	AMR D	Other	0.01	0.02	0.05
211	AMR D	Other	1e-08	1e-06	1e-05
229	AMR D	Other	1e-08	1e-06	1e-05
270	AMR D	Other	0.05	0.1	0.2
272	AMR D	Other	1e-08	1e-06	1e-05
288	AMR D	Other	1e-08	1e-06	0.01
25	AMR D	Water	0.03	0.05	0.08
33	AMR D	Water	0.2	0.38	0.46
40	AMR D	Water	0.6	0.65	0.9
41	AMR D	Water	0.35	0.45	0.55
53	AMR D	Water	0.3	0.4	0.5
89	AMR D	Water	0.3	0.4	0.5
145	AMR D	Water	0.35	0.5	0.7
181	AMR D	Water	0.02	0.1	0.5
188	AMR D	Water	0.1	0.15	0.2
200	AMR D	Water	0.15	0.33	0.4
202	AMR D	Water	0.05	0.1	0.15
211	AMR D	Water	0.4	0.55	0.9
229	AMR D	Water	0.2	0.45	0.7
270	AMR D	Water	0.1	0.15	0.25
272	AMR D	Water	0.04	0.1	0.2
288	AMR D	Water	0.2	0.55	0.8
41	EMR B	Food	0.3	0.4	0.5
53	EMR B	Food	0.3	0.5	0.6
60	EMR B	Food	1e-08	1e-06	1e-05
89	EMR B	Food	0.2	0.4	0.5
145	EMR B	Food	0.05	0.1	0.3
181	EMR B	Food	0.2	0.7	0.9
200	EMR B	Food	0.2	0.33	0.4
202	EMR B	Food	0.02	0.07	0.1
211	EMR B	Food	0.05	0.2	0.5
270	EMR B	Food	0.2	0.3	0.65
272	EMR B	Food	0.2	0.6	0.95
288	EMR B	Food	0.05	0.15	0.4
41	EMR B	Human to Human Contact	0.1	0.15	0.2
53	EMR B	Human to Human Contact	0.05	0.1	0.2
60	EMR B	Human to Human Contact	0.6	0.8	0.9
89	EMR B	Human to Human Contact	0.1	0.3	0.4
145	EMR B	Human to Human Contact	0.4	0.6	0.7
181	EMR B	Human to Human Contact	0.02	0.1	0.5
200	EMR B	Human to Human Contact	0.15	0.33	0.4
202	EMR B	Human to Human Contact	0.7	0.81	0.9
211	EMR B	Human to Human Contact	0.05	0.25	0.4
270	EMR B	Human to Human Contact	0.3	0.5	0.65
272	EMR B	Human to Human Contact	0.15	0.3	0.5
288	EMR B	Human to Human Contact	0.1	0.3	0.7
41	EMR B	Other	1e-08	1e-06	1e-05
53	EMR B	Other	1e-08	1e-06	1e-05
60	EMR B	Other	1e-08	1e-06	1e-05
89	EMR B	Other	1e-08	0.01	0.02
145	EMR B	Other	1e-08	1e-06	1e-05
181	EMR B	Other	1e-08	1e-06	0.01
200	EMR B	Other	1e-08	1e-06	1e-05
202	EMR B	Other	0.01	0.02	0.05
211	EMR B	Other	1e-08	1e-06	1e-05
270	EMR B	Other	0.05	0.1	0.2
272	EMR B	Other	1e-08	1e-06	1e-05
288	EMR B	Other	1e-08	1e-06	0.01
41	EMR B	Water	0.3	0.45	0.6
53	EMR B	Water	0.2	0.4	0.5
60	EMR B	Water	0.1	0.2	0.3
89	EMR B	Water	0.1	0.3	0.4
145	EMR B	Water	0.2	0.3	0.4
181	EMR B	Water	0.02	0.2	0.5
200	EMR B	Water	0.15	0.33	0.4
202	EMR B	Water	0.05	0.1	0.15
211	EMR B	Water	0.4	0.55	0.9
270	EMR B	Water	0.1	0.15	0.25
272	EMR B	Water	0.05	0.1	0.2
288	EMR B	Water	0.2	0.55	0.8
41	EMR D	Food	0.2	0.4	0.5
53	EMR D	Food	0.3	0.5	0.6
60	EMR D	Food	1e-08	1e-06	1e-05
89	EMR D	Food	0.1	0.2	0.3
145	EMR D	Food	0.05	0.1	0.3
181	EMR D	Food	0.2	0.7	0.9
200	EMR D	Food	0.2	0.33	0.4
202	EMR D	Food	0.01	0.05	0.1
211	EMR D	Food	0.05	0.2	0.5
270	EMR D	Food	0.2	0.3	0.65
272	EMR D	Food	0.2	0.5	0.8
288	EMR D	Food	0.05	0.15	0.4
41	EMR D	Human to Human Contact	0.1	0.15	0.2
53	EMR D	Human to Human Contact	0.05	0.1	0.2
60	EMR D	Human to Human Contact	0.6	0.8	0.9
89	EMR D	Human to Human Contact	0.2	0.4	0.5
145	EMR D	Human to Human Contact	0.4	0.6	0.7
181	EMR D	Human to Human Contact	0.02	0.1	0.5
200	EMR D	Human to Human Contact	0.15	0.33	0.4
202	EMR D	Human to Human Contact	0.5	0.74	0.8
211	EMR D	Human to Human Contact	0.05	0.25	0.4
270	EMR D	Human to Human Contact	0.3	0.5	0.65
272	EMR D	Human to Human Contact	0.1	0.2	0.35
288	EMR D	Human to Human Contact	0.1	0.3	0.7
41	EMR D	Other	1e-08	1e-06	1e-05
53	EMR D	Other	1e-08	1e-06	1e-05
60	EMR D	Other	1e-08	1e-06	1e-05
89	EMR D	Other	1e-08	0.01	0.02
145	EMR D	Other	1e-08	1e-06	1e-05
181	EMR D	Other	1e-08	1e-06	0.01
200	EMR D	Other	1e-08	1e-05	2e-05
202	EMR D	Other	1e-08	0.01	0.02
211	EMR D	Other	1e-08	1e-06	1e-05
270	EMR D	Other	0.05	0.1	0.2
272	EMR D	Other	1e-08	1e-06	1e-05
288	EMR D	Other	1e-08	1e-06	0.01
41	EMR D	Water	0.3	0.45	0.6
53	EMR D	Water	0.2	0.4	0.5
60	EMR D	Water	0.1	0.2	0.3
89	EMR D	Water	0.3	0.4	0.5
145	EMR D	Water	0.2	0.3	0.4
181	EMR D	Water	0.02	0.2	0.5
200	EMR D	Water	0.15	0.33	0.4
202	EMR D	Water	0.1	0.2	0.3
211	EMR D	Water	0.4	0.55	0.9
270	EMR D	Water	0.1	0.15	0.25
272	EMR D	Water	0.15	0.3	0.5
288	EMR D	Water	0.2	0.55	0.8
19	EUR A	Food	0.2	0.4	0.6
41	EUR A	Food	0.15	0.4	0.6
53	EUR A	Food	0.05	0.25	0.4
89	EUR A	Food	0.3	0.5	0.6
130	EUR A	Food	0.01	0.05	0.1
134	EUR A	Food	0.2	0.7	0.9
136	EUR A	Food	1e-08	1e-06	0.1
147	EUR A	Food	0.01	0.05	0.1
160	EUR A	Food	1e-08	0.1	0.2
168	EUR A	Food	0.05	0.2	0.4
181	EUR A	Food	0.7	0.9	0.99
185	EUR A	Food	0.7	0.8	0.9
193	EUR A	Food	0.35	0.55	0.6
204	EUR A	Food	0.05	0.2	0.3
288	EUR A	Food	0.1	0.2	0.4
19	EUR A	Human to Human Contact	0.1	0.2	0.3
41	EUR A	Human to Human Contact	0.2	0.3	0.45
53	EUR A	Human to Human Contact	0.2	0.49	0.6
89	EUR A	Human to Human Contact	0.1	0.2	0.3
130	EUR A	Human to Human Contact	0.05	0.2	0.5
134	EUR A	Human to Human Contact	0.01	0.05	0.2
136	EUR A	Human to Human Contact	1e-08	0.1	0.15
147	EUR A	Human to Human Contact	0.3	0.4	0.5
160	EUR A	Human to Human Contact	1e-08	1e-06	0.01
168	EUR A	Human to Human Contact	0.2	0.5	0.6
181	EUR A	Human to Human Contact	0.01	0.09	0.15
185	EUR A	Human to Human Contact	1e-08	0.01	0.02
193	EUR A	Human to Human Contact	0.04	0.08	0.11
204	EUR A	Human to Human Contact	0.05	0.1	0.3
288	EUR A	Human to Human Contact	0.1	0.3	0.5
19	EUR A	Other	1e-08	1e-06	1e-05
41	EUR A	Other	1e-08	1e-06	1e-05
53	EUR A	Other	1e-08	0.01	0.02
89	EUR A	Other	1e-08	0.01	0.02
130	EUR A	Other	0.3	0.7	0.9
134	EUR A	Other	0.01	0.05	0.2
136	EUR A	Other	0.8	0.89	1
147	EUR A	Other	1e-08	1e-06	1e-05
160	EUR A	Other	0.85	0.9	0.95
168	EUR A	Other	1e-08	1e-06	1e-05
181	EUR A	Other	1e-08	1e-06	0.01
185	EUR A	Other	1e-08	1e-06	1e-05
193	EUR A	Other	1e-08	1e-06	1e-05
204	EUR A	Other	1e-08	1e-06	1e-05
288	EUR A	Other	1e-08	1e-06	0.01
19	EUR A	Water	0.2	0.4	0.6
41	EUR A	Water	0.2	0.3	0.45
53	EUR A	Water	0.05	0.25	0.4
89	EUR A	Water	0.1	0.2	0.3
130	EUR A	Water	0.01	0.1	0.3
134	EUR A	Water	0.12	0.2	0.8
136	EUR A	Water	1e-08	1e-06	0.1
147	EUR A	Water	0.3	0.5	0.6
160	EUR A	Water	1e-08	1e-06	0.01
168	EUR A	Water	0.2	0.3	0.5
181	EUR A	Water	1e-08	0.01	0.05
185	EUR A	Water	0.1	0.2	0.3
193	EUR A	Water	0.2	0.37	0.5
204	EUR A	Water	0.4	0.7	0.8
288	EUR A	Water	0.2	0.5	0.8
19	EUR B	Food	0.2	0.4	0.6
41	EUR B	Food	0.35	0.45	0.55
53	EUR B	Food	0.3	0.5	0.6
89	EUR B	Food	0.3	0.4	0.5
130	EUR B	Food	0.01	0.1	0.3
145	EUR B	Food	0.2	0.3	0.4
147	EUR B	Food	0.01	0.05	0.1
168	EUR B	Food	0.05	0.1	0.4
181	EUR B	Food	0.2	0.8	0.9
185	EUR B	Food	0.6	0.7	0.8
202	EUR B	Food	0.02	0.07	0.1
272	EUR B	Food	0.2	0.6	0.9
288	EUR B	Food	0.05	0.15	0.4
19	EUR B	Human to Human Contact	0.1	0.2	0.3
41	EUR B	Human to Human Contact	0.1	0.15	0.25
53	EUR B	Human to Human Contact	0.05	0.1	0.2
89	EUR B	Human to Human Contact	0.1	0.2	0.5
130	EUR B	Human to Human Contact	0.3	0.6	0.8
145	EUR B	Human to Human Contact	0.2	0.4	0.6
147	EUR B	Human to Human Contact	0.3	0.4	0.5
168	EUR B	Human to Human Contact	0.2	0.5	0.6
181	EUR B	Human to Human Contact	0.02	0.1	0.5
185	EUR B	Human to Human Contact	0.05	0.1	0.15
202	EUR B	Human to Human Contact	0.7	0.81	0.9
272	EUR B	Human to Human Contact	0.1	0.3	0.45
288	EUR B	Human to Human Contact	0.1	0.3	0.7
19	EUR B	Other	1e-08	1e-06	1e-05
41	EUR B	Other	1e-08	1e-06	1e-05
53	EUR B	Other	1e-08	1e-06	1e-05
89	EUR B	Other	1e-08	0.01	0.02
130	EUR B	Other	0.01	0.05	0.2
145	EUR B	Other	1e-08	1e-06	1e-05
147	EUR B	Other	1e-08	1e-06	1e-05
168	EUR B	Other	1e-08	1e-06	1e-05
181	EUR B	Other	1e-08	1e-06	0.01
185	EUR B	Other	1e-08	1e-06	1e-05
202	EUR B	Other	0.01	0.02	0.05
272	EUR B	Other	1e-08	1e-06	1e-05
288	EUR B	Other	1e-08	1e-06	0.01
19	EUR B	Water	0.2	0.4	0.6
41	EUR B	Water	0.3	0.4	0.55
53	EUR B	Water	0.2	0.4	0.5
89	EUR B	Water	0.1	0.3	0.5
130	EUR B	Water	0.1	0.3	0.5
145	EUR B	Water	0.2	0.3	0.4
147	EUR B	Water	0.3	0.5	0.6
168	EUR B	Water	0.2	0.4	0.5
181	EUR B	Water	0.02	0.1	0.5
185	EUR B	Water	0.1	0.2	0.3
202	EUR B	Water	0.05	0.1	0.15
272	EUR B	Water	0.03	0.1	0.2
288	EUR B	Water	0.2	0.55	0.8
19	EUR C	Food	0.2	0.4	0.6
41	EUR C	Food	0.35	0.45	0.55
53	EUR C	Food	0.3	0.5	0.6
89	EUR C	Food	0.3	0.4	0.5
130	EUR C	Food	0.01	0.1	0.3
145	EUR C	Food	0.2	0.3	0.4
147	EUR C	Food	0.01	0.05	0.1
168	EUR C	Food	0.05	0.1	0.4
181	EUR C	Food	0.2	0.8	0.9
185	EUR C	Food	0.5	0.7	0.9
202	EUR C	Food	0.02	0.07	0.1
272	EUR C	Food	0.15	0.5	0.85
288	EUR C	Food	0.05	0.15	0.4
19	EUR C	Human to Human Contact	0.1	0.2	0.3
41	EUR C	Human to Human Contact	0.1	0.15	0.25
53	EUR C	Human to Human Contact	0.05	0.1	0.2
89	EUR C	Human to Human Contact	0.1	0.2	0.5
130	EUR C	Human to Human Contact	0.3	0.6	0.8
145	EUR C	Human to Human Contact	0.2	0.4	0.6
147	EUR C	Human to Human Contact	0.3	0.4	0.5
168	EUR C	Human to Human Contact	0.2	0.5	0.6
181	EUR C	Human to Human Contact	0.02	0.1	0.5
185	EUR C	Human to Human Contact	0	0.1	0.2
202	EUR C	Human to Human Contact	0.7	0.81	0.9
272	EUR C	Human to Human Contact	0.15	0.25	0.45
288	EUR C	Human to Human Contact	0.1	0.3	0.7
19	EUR C	Other	1e-08	1e-06	1e-05
41	EUR C	Other	1e-08	1e-06	1e-05
53	EUR C	Other	1e-08	1e-06	1e-05
89	EUR C	Other	1e-08	0.01	0.02
130	EUR C	Other	0.01	0.05	0.2
145	EUR C	Other	1e-08	1e-06	1e-05
147	EUR C	Other	1e-08	1e-06	1e-05
168	EUR C	Other	1e-08	1e-06	1e-05
181	EUR C	Other	1e-08	1e-06	0.01
185	EUR C	Other	1e-08	1e-06	1e-05
202	EUR C	Other	0.01	0.02	0.05
272	EUR C	Other	1e-08	1e-06	1e-05
288	EUR C	Other	1e-08	1e-06	0.01
19	EUR C	Water	0.2	0.4	0.6
41	EUR C	Water	0.3	0.4	0.5
53	EUR C	Water	0.2	0.4	0.5
89	EUR C	Water	0.1	0.3	0.5
130	EUR C	Water	0.1	0.3	0.5
145	EUR C	Water	0.2	0.3	0.4
147	EUR C	Water	0.3	0.5	0.6
168	EUR C	Water	0.2	0.4	0.7
181	EUR C	Water	0.02	0.1	0.5
185	EUR C	Water	0.05	0.2	0.35
202	EUR C	Water	0.05	0.1	0.15
272	EUR C	Water	0.1	0.25	0.45
288	EUR C	Water	0.2	0.55	0.8
10	SEAR B	Food	0.2	0.7	0.9
41	SEAR B	Food	0.3	0.45	0.55
53	SEAR B	Food	0.3	0.4	0.6
89	SEAR B	Food	0.15	0.2	0.3
145	SEAR B	Food	0.05	0.1	0.3
177	SEAR B	Food	0.19	0.2	0.5
181	SEAR B	Food	0.2	0.7	0.9
202	SEAR B	Food	0.02	0.07	0.1
229	SEAR B	Food	0.35	0.6	0.85
272	SEAR B	Food	0.25	0.6	0.8
288	SEAR B	Food	0.05	0.15	0.4
10	SEAR B	Human to Human Contact	0.01	0.05	0.15
41	SEAR B	Human to Human Contact	0.14	0.15	0.2
53	SEAR B	Human to Human Contact	0.05	0.1	0.2
89	SEAR B	Human to Human Contact	0.25	0.5	0.6
145	SEAR B	Human to Human Contact	0.4	0.6	0.7
177	SEAR B	Human to Human Contact	0.05	0.1	0.2
181	SEAR B	Human to Human Contact	0.02	0.1	0.5
202	SEAR B	Human to Human Contact	0.7	0.81	0.9
229	SEAR B	Human to Human Contact	0.001	0.05	0.2
272	SEAR B	Human to Human Contact	0.1	0.2	0.4
288	SEAR B	Human to Human Contact	0.1	0.3	0.7
10	SEAR B	Other	1e-08	1e-06	0.05
41	SEAR B	Other	1e-08	1e-06	1e-05
53	SEAR B	Other	1e-08	1e-06	1e-05
89	SEAR B	Other	1e-08	0.01	0.02
145	SEAR B	Other	1e-08	1e-06	1e-05
177	SEAR B	Other	1e-08	1e-06	1e-05
181	SEAR B	Other	1e-08	1e-06	0.01
202	SEAR B	Other	0.01	0.02	0.05
229	SEAR B	Other	1e-08	1e-06	1e-05
272	SEAR B	Other	1e-08	1e-06	1e-05
288	SEAR B	Other	1e-08	1e-06	0.01
10	SEAR B	Water	0.1	0.3	0.7
41	SEAR B	Water	0.3	0.4	0.5
53	SEAR B	Water	0.4	0.5	0.7
89	SEAR B	Water	0.15	0.3	0.4
145	SEAR B	Water	0.2	0.3	0.4
177	SEAR B	Water	0.5	0.7	0.95
181	SEAR B	Water	0.02	0.2	0.5
202	SEAR B	Water	0.05	0.1	0.15
229	SEAR B	Water	0.15	0.35	0.6
272	SEAR B	Water	0.15	0.2	0.45
288	SEAR B	Water	0.2	0.55	0.8
2	SEAR D	Food	0.05	0.2	0.35
10	SEAR D	Food	0.2	0.55	0.9
30	SEAR D	Food	1e-08	0.02	0.04
41	SEAR D	Food	0.35	0.44	0.5
48	SEAR D	Food	0.15	0.4	0.6
53	SEAR D	Food	0.3	0.4	0.5
89	SEAR D	Food	0.15	0.2	0.3
145	SEAR D	Food	0.05	0.1	0.3
177	SEAR D	Food	0.1	0.3	0.5
181	SEAR D	Food	0.2	0.7	0.9
202	SEAR D	Food	0.02	0.07	0.1
229	SEAR D	Food	0.2	0.4	0.65
272	SEAR D	Food	0.2	0.5	0.75
288	SEAR D	Food	0.05	0.15	0.4
2	SEAR D	Human to Human Contact	0.05	0.1	0.2
10	SEAR D	Human to Human Contact	0.01	0.05	0.15
30	SEAR D	Human to Human Contact	1e-08	1e-06	0.01
41	SEAR D	Human to Human Contact	0.1	0.16	0.25
48	SEAR D	Human to Human Contact	0.05	0.15	0.25
53	SEAR D	Human to Human Contact	0.05	0.1	0.2
89	SEAR D	Human to Human Contact	0.25	0.5	0.6
145	SEAR D	Human to Human Contact	0.4	0.6	0.7
177	SEAR D	Human to Human Contact	0.09	0.1	0.3
181	SEAR D	Human to Human Contact	0.02	0.1	0.5
202	SEAR D	Human to Human Contact	0.7	0.81	0.9
229	SEAR D	Human to Human Contact	0.001	0.1	0.25
272	SEAR D	Human to Human Contact	0.1	0.2	0.4
288	SEAR D	Human to Human Contact	0.1	0.3	0.7
2	SEAR D	Other	1e-08	1e-06	1e-05
10	SEAR D	Other	1e-08	1e-06	0.05
30	SEAR D	Other	1e-08	0.17	0.2
41	SEAR D	Other	1e-08	1e-06	1e-05
48	SEAR D	Other	1e-08	1e-06	1e-05
53	SEAR D	Other	1e-08	1e-06	1e-05
89	SEAR D	Other	1e-08	0.01	0.02
145	SEAR D	Other	1e-08	1e-06	1e-05
177	SEAR D	Other	1e-08	1e-06	1e-05
181	SEAR D	Other	1e-08	1e-06	0.01
202	SEAR D	Other	0.01	0.02	0.05
229	SEAR D	Other	1e-08	1e-06	1e-05
272	SEAR D	Other	1e-08	1e-06	1e-05
288	SEAR D	Other	1e-08	1e-06	0.01
2	SEAR D	Water	0.3	0.6	0.8
10	SEAR D	Water	0.1	0.45	0.7
30	SEAR D	Water	1e-08	0.02	0.05
41	SEAR D	Water	0.3	0.4	0.5
48	SEAR D	Water	0.2	0.45	0.75
53	SEAR D	Water	0.4	0.5	0.6
89	SEAR D	Water	0.15	0.3	0.4
145	SEAR D	Water	0.2	0.3	0.4
177	SEAR D	Water	0.4	0.6	0.95
181	SEAR D	Water	0.02	0.2	0.5
202	SEAR D	Water	0.05	0.1	0.15
229	SEAR D	Water	0.3	0.5	0.7
272	SEAR D	Water	0.15	0.3	0.5
288	SEAR D	Water	0.2	0.55	0.8
17	WPR A	Food	0.14	0.65	0.77
19	WPR A	Food	0.2	0.4	0.6
41	WPR A	Food	0.15	0.3	0.6
53	WPR A	Food	0.05	0.25	0.4
89	WPR A	Food	0.1	0.2	0.3
160	WPR A	Food	1e-08	0.1	0.2
181	WPR A	Food	0.7	0.9	0.99
193	WPR A	Food	0.35	0.5	0.6
204	WPR A	Food	0.05	0.2	0.3
229	WPR A	Food	0.8	0.96	0.99
288	WPR A	Food	0.1	0.2	0.4
297	WPR A	Food	0.2	0.5	0.7
17	WPR A	Human to Human Contact	1e-08	1e-06	1e-05
19	WPR A	Human to Human Contact	0.1	0.2	0.3
41	WPR A	Human to Human Contact	0.2	0.35	0.7
53	WPR A	Human to Human Contact	0.2	0.49	0.6
89	WPR A	Human to Human Contact	0.1	0.2	0.3
160	WPR A	Human to Human Contact	1e-08	1e-06	0.01
181	WPR A	Human to Human Contact	0.01	0.09	0.15
193	WPR A	Human to Human Contact	0.02	0.03	0.09
204	WPR A	Human to Human Contact	0.05	0.1	0.3
229	WPR A	Human to Human Contact	0.001	0.01	0.03
288	WPR A	Human to Human Contact	0.1	0.3	0.5
297	WPR A	Human to Human Contact	0.1	0.2	0.8
17	WPR A	Other	1e-08	1e-06	1e-05
19	WPR A	Other	1e-08	1e-06	1e-05
41	WPR A	Other	1e-08	1e-06	1e-05
53	WPR A	Other	1e-08	0.01	0.02
89	WPR A	Other	1e-08	0.01	0.02
160	WPR A	Other	0.85	0.9	0.95
181	WPR A	Other	1e-08	1e-06	0.01
193	WPR A	Other	1e-08	1e-06	1e-05
204	WPR A	Other	1e-08	1e-06	1e-05
229	WPR A	Other	1e-08	0.0001	0.0002
288	WPR A	Other	1e-08	1e-06	0.01
297	WPR A	Other	1e-08	1e-06	1e-05
17	WPR A	Water	0.17	0.34	0.56
19	WPR A	Water	0.2	0.4	0.6
41	WPR A	Water	0.2	0.35	0.7
53	WPR A	Water	0.05	0.25	0.4
89	WPR A	Water	0.5	0.6	0.7
160	WPR A	Water	1e-08	1e-06	0.01
181	WPR A	Water	1e-08	0.01	0.05
193	WPR A	Water	0.35	0.47	0.55
204	WPR A	Water	0.4	0.7	0.8
229	WPR A	Water	0.001	0.0278543	0.08
288	WPR A	Water	0.2	0.5	0.8
297	WPR A	Water	0.1	0.3	0.5
19	WPR B	Food	0.2	0.4	0.6
41	WPR B	Food	0.1	0.2	0.3
53	WPR B	Food	0.3	0.5	0.6
89	WPR B	Food	0.3	0.4	0.5
145	WPR B	Food	0.2	0.3	0.4
181	WPR B	Food	0.2	0.7	0.9
202	WPR B	Food	0.02	0.07	0.1
229	WPR B	Food	0.5	0.75	0.9
272	WPR B	Food	0.25	0.65	0.95
288	WPR B	Food	0.05	0.15	0.4
297	WPR B	Food	0.2	0.25	0.5
19	WPR B	Human to Human Contact	0.1	0.2	0.3
41	WPR B	Human to Human Contact	0.05	0.1	0.15
53	WPR B	Human to Human Contact	0.05	0.1	0.2
89	WPR B	Human to Human Contact	0.1	0.2	0.5
145	WPR B	Human to Human Contact	0.2	0.3	0.4
181	WPR B	Human to Human Contact	0.02	0.1	0.5
202	WPR B	Human to Human Contact	0.7	0.81	0.9
229	WPR B	Human to Human Contact	0.001	0.05	0.2
272	WPR B	Human to Human Contact	0.05	0.1	0.2
288	WPR B	Human to Human Contact	0.1	0.3	0.7
297	WPR B	Human to Human Contact	0.4	0.5	0.8
19	WPR B	Other	1e-08	1e-06	1e-05
41	WPR B	Other	1e-08	1e-06	1e-05
53	WPR B	Other	1e-08	1e-06	1e-05
89	WPR B	Other	1e-08	0.01	0.02
145	WPR B	Other	1e-08	1e-06	1e-05
181	WPR B	Other	1e-08	1e-06	0.01
202	WPR B	Other	0.01	0.02	0.05
229	WPR B	Other	1e-08	1e-06	1e-05
272	WPR B	Other	1e-08	1e-06	1e-05
288	WPR B	Other	1e-08	1e-06	0.01
297	WPR B	Other	1e-08	1e-06	1e-05
19	WPR B	Water	0.2	0.4	0.6
41	WPR B	Water	0.55	0.7	0.75
53	WPR B	Water	0.2	0.4	0.6
89	WPR B	Water	0.2	0.4	0.5
145	WPR B	Water	0.3	0.4	0.5
181	WPR B	Water	0.02	0.2	0.5
202	WPR B	Water	0.05	0.1	0.15
229	WPR B	Water	0.05	0.2	0.35
272	WPR B	Water	0.1	0.25	0.4
288	WPR B	Water	0.2	0.55	0.8
297	WPR B	Water	0.1	0.25	0.4

## Sheet: Vibrio
Expert ID	WHO Sub-region	Exposure route	5th percentile	50th percentile	95th percentile
41	AFR D	Food	0.15	0.3	0.4
41	AFR D	Human to Human Contact	0.15	0.2	0.4
41	AFR D	Water	0.4	0.5	0.6
41	AFR D	Other	1e-08	1e-06	1e-05
53	AFR D	Food	0.1	0.2	0.4
53	AFR D	Human to Human Contact	0.05	0.1	0.2
53	AFR D	Water	0.5	0.7	0.8
53	AFR D	Other	1e-08	1e-06	1e-05
59	AFR D	Food	0.3	0.4	0.5
59	AFR D	Human to Human Contact	0.05	0.1	0.15
59	AFR D	Water	0.4	0.5	0.6
59	AFR D	Other	1e-08	1e-06	1e-05
60	AFR D	Food	0.05	0.15	0.25
60	AFR D	Human to Human Contact	0.05	0.15	0.25
60	AFR D	Water	0.6	0.7	0.9
60	AFR D	Other	1e-08	1e-06	1e-05
62	AFR D	Food	0.02	0.08	0.1
62	AFR D	Human to Human Contact	1e-08	0.02	0.05
62	AFR D	Water	0.85	0.9	0.95
62	AFR D	Other	1e-08	1e-06	1e-05
89	AFR D	Food	0.2	0.3	0.35
89	AFR D	Human to Human Contact	0.1	0.2	0.25
89	AFR D	Water	0.3	0.5	0.6
89	AFR D	Other	1e-08	0.01	0.02
145	AFR D	Food	0.08	0.1	0.12
145	AFR D	Human to Human Contact	0.15	0.3	0.4
145	AFR D	Water	0.4	0.6	0.8
145	AFR D	Other	1e-08	1e-06	1e-05
181	AFR D	Food	0.1	0.5	0.8
181	AFR D	Human to Human Contact	0.02	0.2	0.5
181	AFR D	Water	0.02	0.3	0.6
181	AFR D	Other	1e-08	1e-06	0.01
200	AFR D	Food	0.15	0.35	0.5
200	AFR D	Human to Human Contact	0.05	0.15	0.35
200	AFR D	Water	0.2	0.5	0.75
200	AFR D	Other	1e-08	1e-05	2e-05
202	AFR D	Food	0.05	0.1	0.2
202	AFR D	Human to Human Contact	1e-08	0.01	0.02
202	AFR D	Water	0.8	0.88	0.95
202	AFR D	Other	1e-08	0.01	0.02
211	AFR D	Food	0.05	0.19	0.3
211	AFR D	Human to Human Contact	1e-08	0.01	0.05
211	AFR D	Water	0.6	0.8	0.95
211	AFR D	Other	1e-08	1e-06	1e-05
270	AFR D	Food	0.15	0.2	0.3
270	AFR D	Human to Human Contact	0.05	0.08	0.15
270	AFR D	Water	0.5	0.7	0.75
270	AFR D	Other	1e-08	0.02	0.06
272	AFR D	Food	0.05	0.12	0.25
272	AFR D	Human to Human Contact	1e-08	0.03	0.05
272	AFR D	Water	0.5	0.85	0.99
272	AFR D	Other	1e-08	1e-06	1e-05
288	AFR D	Food	0.1	0.2	0.3
288	AFR D	Human to Human Contact	0.1	0.15	0.3
288	AFR D	Water	0.4	0.65	0.8
288	AFR D	Other	1e-08	1e-06	0.01
41	AFR E	Food	0.15	0.3	0.4
41	AFR E	Human to Human Contact	0.15	0.3	0.5
41	AFR E	Water	0.2	0.4	0.5
41	AFR E	Other	1e-08	1e-06	1e-05
53	AFR E	Food	0.1	0.2	0.4
53	AFR E	Human to Human Contact	0.05	0.1	0.2
53	AFR E	Water	0.5	0.7	0.8
53	AFR E	Other	1e-08	1e-06	1e-05
60	AFR E	Food	0.05	0.15	0.25
60	AFR E	Human to Human Contact	0.05	0.15	0.25
60	AFR E	Water	0.6	0.7	0.9
60	AFR E	Other	1e-08	1e-06	1e-05
62	AFR E	Food	0.02	0.08	0.1
62	AFR E	Human to Human Contact	1e-08	0.02	0.05
62	AFR E	Water	0.85	0.9	0.95
62	AFR E	Other	1e-08	1e-06	1e-05
89	AFR E	Food	0.2	0.3	0.35
89	AFR E	Human to Human Contact	0.1	0.2	0.25
89	AFR E	Water	0.3	0.5	0.6
89	AFR E	Other	1e-08	0.01	0.02
145	AFR E	Food	0.08	0.1	0.12
145	AFR E	Human to Human Contact	0.15	0.3	0.4
145	AFR E	Water	0.4	0.6	0.8
145	AFR E	Other	1e-08	1e-06	1e-05
181	AFR E	Food	0.1	0.5	0.8
181	AFR E	Human to Human Contact	0.02	0.2	0.5
181	AFR E	Water	0.02	0.3	0.6
181	AFR E	Other	1e-08	1e-06	0.01
200	AFR E	Food	0.15	0.35	0.5
200	AFR E	Human to Human Contact	0.05	0.15	0.35
200	AFR E	Water	0.2	0.5	0.75
200	AFR E	Other	1e-08	1e-05	2e-05
202	AFR E	Food	0.05	0.1	0.2
202	AFR E	Human to Human Contact	1e-08	0.01	0.02
202	AFR E	Water	0.8	0.88	0.95
202	AFR E	Other	1e-08	0.01	0.02
211	AFR E	Food	0.05	0.19	0.3
211	AFR E	Human to Human Contact	1e-08	0.01	0.05
211	AFR E	Water	0.6	0.8	0.95
211	AFR E	Other	1e-08	1e-06	1e-05
270	AFR E	Food	0.15	0.2	0.3
270	AFR E	Human to Human Contact	0.05	0.08	0.15
270	AFR E	Water	0.5	0.7	0.75
270	AFR E	Other	1e-08	0.02	0.06
272	AFR E	Food	0.05	0.12	0.25
272	AFR E	Human to Human Contact	1e-08	0.03	0.05
272	AFR E	Water	0.5	0.85	0.99
272	AFR E	Other	1e-08	1e-06	1e-05
288	AFR E	Food	0.1	0.2	0.3
288	AFR E	Human to Human Contact	0.1	0.15	0.3
288	AFR E	Water	0.4	0.65	0.8
288	AFR E	Other	1e-08	1e-06	0.01
25	AMR A	Food	0.65	0.7	0.75
25	AMR A	Human to Human Contact	0.05	0.1	0.15
25	AMR A	Water	0.15	0.2	0.25
25	AMR A	Other	1e-08	1e-06	0.01
40	AMR A	Food	0.89	0.92	1
40	AMR A	Human to Human Contact	0.001	0.01	0.05
40	AMR A	Water	0.01	0.07	0.2
40	AMR A	Other	1e-08	1e-06	1e-05
41	AMR A	Food	0.1	0.2	0.4
41	AMR A	Human to Human Contact	0.15	0.3	0.5
41	AMR A	Water	0.2	0.5	0.6
41	AMR A	Other	1e-08	1e-06	1e-05
53	AMR A	Food	0.7	0.9	0.95
53	AMR A	Human to Human Contact	0.01	0.02	0.03
53	AMR A	Water	0.03	0.05	0.07
53	AMR A	Other	0.01	0.03	0.05
89	AMR A	Food	0.05	0.1	0.15
89	AMR A	Human to Human Contact	0.25	0.3	0.5
89	AMR A	Water	0.5	0.6	0.7
89	AMR A	Other	1e-08	0.01	0.02
181	AMR A	Food	0.1	0.4	0.8
181	AMR A	Human to Human Contact	0.1	0.5	0.8
181	AMR A	Water	0.01	0.1	0.8
181	AMR A	Other	1e-08	1e-06	0.01
188	AMR A	Food	0.5	0.6	0.75
188	AMR A	Human to Human Contact	0.1	0.15	0.175
188	AMR A	Water	0.15	0.25	0.3
188	AMR A	Other	1e-08	1e-06	1e-05
193	AMR A	Food	0.85	0.9	1
193	AMR A	Human to Human Contact	0.05	0.1	0.15
193	AMR A	Water	1e-08	0.01	0.03
193	AMR A	Other	1e-08	1e-06	1e-05
200	AMR A	Food	0.05	0.15	0.2
200	AMR A	Human to Human Contact	1e-08	0.05	0.1
200	AMR A	Water	1e-08	0.02	0.04
200	AMR A	Other	0.65	0.8	0.95
204	AMR A	Food	0.05	0.15	0.2
204	AMR A	Human to Human Contact	1e-08	0.01	0.015
204	AMR A	Water	0.75	0.84	0.95
204	AMR A	Other	1e-08	1e-06	1e-05
211	AMR A	Food	0.6	0.95	1
211	AMR A	Human to Human Contact	1e-08	1e-05	0.05
211	AMR A	Water	0.02	0.05	0.15
211	AMR A	Other	1e-08	1e-06	1e-05
229	AMR A	Food	0.85	0.98	0.99
229	AMR A	Human to Human Contact	1e-08	0.01	0.02
229	AMR A	Water	0	0.02	0.05
229	AMR A	Other	1e-08	0.0001	0.0002
270	AMR A	Food	0.05	0.1	0.2
270	AMR A	Human to Human Contact	0.05	0.1	0.15
270	AMR A	Water	0.5	0.8	0.9
270	AMR A	Other	1e-08	1e-06	0.05
288	AMR A	Food	0.3	0.55	0.8
288	AMR A	Human to Human Contact	0.02	0.05	0.2
288	AMR A	Water	0.2	0.4	0.6
288	AMR A	Other	1e-08	1e-06	0.01
25	AMR B	Food	0.25	0.3	0.35
25	AMR B	Human to Human Contact	0.1	0.15	0.2
25	AMR B	Water	0.5	0.55	0.6
25	AMR B	Other	1e-08	1e-06	0.01
33	AMR B	Food	0.65	0.8	0.96
33	AMR B	Human to Human Contact	1e-08	1e-06	1e-05
33	AMR B	Water	0.05	0.17	0.21
33	AMR B	Other	1e-08	1e-06	1e-05
40	AMR B	Food	0.75	0.78	0.9
40	AMR B	Human to Human Contact	0.001	0.03	0.06
40	AMR B	Water	0.15	0.2	0.4
40	AMR B	Other	1e-08	1e-06	1e-05
41	AMR B	Food	0.15	0.3	0.45
41	AMR B	Human to Human Contact	0.15	0.25	0.4
41	AMR B	Water	0.25	0.45	0.6
41	AMR B	Other	1e-08	1e-06	1e-05
53	AMR B	Food	0.1	0.2	0.4
53	AMR B	Human to Human Contact	0.05	0.1	0.12
53	AMR B	Water	0.5	0.7	0.8
53	AMR B	Other	1e-08	1e-06	1e-05
89	AMR B	Food	0.05	0.1	0.2
89	AMR B	Human to Human Contact	0.1	0.2	0.3
89	AMR B	Water	0.3	0.5	0.6
89	AMR B	Other	1e-08	0.01	0.02
145	AMR B	Food	0.08	0.1	0.12
145	AMR B	Human to Human Contact	0.15	0.3	0.4
145	AMR B	Water	0.4	0.6	0.8
145	AMR B	Other	1e-08	1e-06	1e-05
181	AMR B	Food	0.1	0.6	0.9
181	AMR B	Human to Human Contact	0.02	0.2	0.5
181	AMR B	Water	0.02	0.2	0.6
181	AMR B	Other	1e-08	1e-06	0.01
188	AMR B	Food	0.4	0.5	0.55
188	AMR B	Human to Human Contact	0.15	0.2	0.25
188	AMR B	Water	0.2	0.3	0.35
188	AMR B	Other	1e-08	1e-06	1e-05
200	AMR B	Food	0.15	0.45	0.5
200	AMR B	Human to Human Contact	0.05	0.15	0.35
200	AMR B	Water	0.2	0.4	0.7
200	AMR B	Other	1e-08	1e-05	2e-05
202	AMR B	Food	1e-08	0.05	0.1
202	AMR B	Human to Human Contact	1e-08	0.01	0.02
202	AMR B	Water	0.05	0.25	0.3
202	AMR B	Other	0.5	0.69	0.8
211	AMR B	Food	0.05	0.29	0.3
211	AMR B	Human to Human Contact	1e-08	0.01	0.05
211	AMR B	Water	0.6	0.7	0.9
211	AMR B	Other	1e-08	1e-06	1e-05
229	AMR B	Food	0.6	0.8	0.95
229	AMR B	Human to Human Contact	0.001	0.05	0.1
229	AMR B	Water	0.05	0.15	0.25
229	AMR B	Other	1e-08	1e-06	1e-05
270	AMR B	Food	0.15	0.2	0.3
270	AMR B	Human to Human Contact	0.05	0.08	0.15
270	AMR B	Water	0.5	0.7	0.75
270	AMR B	Other	1e-08	0.02	0.06
272	AMR B	Food	0.02	0.05	0.2
272	AMR B	Human to Human Contact	0.01	0.03	0.05
272	AMR B	Water	0.6	0.92	0.99
272	AMR B	Other	1e-08	1e-06	1e-05
288	AMR B	Food	0.1	0.35	0.5
288	AMR B	Human to Human Contact	0.1	0.15	0.3
288	AMR B	Water	0.25	0.5	0.8
288	AMR B	Other	1e-08	1e-06	0.01
25	AMR D	Food	0.2	0.25	0.3
25	AMR D	Human to Human Contact	0.1	0.15	0.2
25	AMR D	Water	0.55	0.6	0.65
25	AMR D	Other	1e-08	1e-06	0.01
33	AMR D	Food	0.6	0.7	0.92
33	AMR D	Human to Human Contact	1e-08	1e-06	1e-05
33	AMR D	Water	0.12	0.27	0.37
33	AMR D	Other	1e-08	1e-06	1e-05
40	AMR D	Food	0.7	0.72	0.9
40	AMR D	Human to Human Contact	0.001	0.03	0.06
40	AMR D	Water	0.18	0.25	0.45
40	AMR D	Other	1e-08	1e-06	1e-05
41	AMR D	Food	0.15	0.3	0.4
41	AMR D	Human to Human Contact	0.15	0.2	0.4
41	AMR D	Water	0.4	0.5	0.6
41	AMR D	Other	1e-08	1e-06	1e-05
53	AMR D	Food	0.1	0.2	0.4
53	AMR D	Human to Human Contact	0.05	0.1	0.15
53	AMR D	Water	0.5	0.7	0.8
53	AMR D	Other	1e-08	1e-06	1e-05
89	AMR D	Food	0.05	0.1	0.2
89	AMR D	Human to Human Contact	0.1	0.2	0.3
89	AMR D	Water	0.3	0.5	0.6
89	AMR D	Other	1e-08	0.01	0.02
145	AMR D	Food	0.08	0.1	0.12
145	AMR D	Human to Human Contact	0.15	0.2	0.4
145	AMR D	Water	0.5	0.7	0.8
145	AMR D	Other	1e-08	1e-06	1e-05
181	AMR D	Food	0.1	0.6	0.9
181	AMR D	Human to Human Contact	0.02	0.2	0.5
181	AMR D	Water	0.02	0.2	0.6
181	AMR D	Other	1e-08	1e-06	0.01
188	AMR D	Food	0.45	0.55	0.6
188	AMR D	Human to Human Contact	0.15	0.2	0.25
188	AMR D	Water	0.25	0.3	0.35
188	AMR D	Other	1e-08	1e-06	1e-05
200	AMR D	Food	0.15	0.45	0.5
200	AMR D	Human to Human Contact	0.05	0.15	0.35
200	AMR D	Water	0.2	0.4	0.7
200	AMR D	Other	1e-08	1e-05	2e-05
202	AMR D	Food	1e-08	0.05	0.1
202	AMR D	Human to Human Contact	1e-08	0.01	0.02
202	AMR D	Water	0.05	0.25	0.3
202	AMR D	Other	0.5	0.69	0.8
211	AMR D	Food	0.05	0.29	0.3
211	AMR D	Human to Human Contact	1e-08	0.01	0.05
211	AMR D	Water	0.6	0.7	0.9
211	AMR D	Other	1e-08	1e-06	1e-05
229	AMR D	Food	0.45	0.65	0.85
229	AMR D	Human to Human Contact	0.001	0.05	0.1
229	AMR D	Water	0.1	0.3	0.5
229	AMR D	Other	1e-08	1e-06	1e-05
270	AMR D	Food	0.15	0.2	0.3
270	AMR D	Human to Human Contact	0.05	0.08	0.15
270	AMR D	Water	0.5	0.7	0.75
270	AMR D	Other	1e-08	0.02	0.06
272	AMR D	Food	0.03	0.1	0.25
272	AMR D	Human to Human Contact	1e-08	0.02	0.05
272	AMR D	Water	0.45	0.9	0.99
272	AMR D	Other	1e-08	1e-06	1e-05
288	AMR D	Food	0.1	0.2	0.3
288	AMR D	Human to Human Contact	0.1	0.15	0.3
288	AMR D	Water	0.4	0.65	0.8
288	AMR D	Other	1e-08	1e-06	0.01
41	EMR B	Food	0.15	0.4	0.6
41	EMR B	Human to Human Contact	0.1	0.2	0.5
41	EMR B	Water	0.1	0.2	0.5
41	EMR B	Other	1e-08	1e-06	1e-05
53	EMR B	Food	0.3	0.5	0.7
53	EMR B	Human to Human Contact	0.05	0.1	0.2
53	EMR B	Water	0.2	0.4	0.5
53	EMR B	Other	1e-08	1e-06	1e-05
60	EMR B	Food	0.05	0.35	0.5
60	EMR B	Human to Human Contact	0.05	0.15	0.25
60	EMR B	Water	0.4	0.5	0.6
60	EMR B	Other	1e-08	1e-06	1e-05
89	EMR B	Food	0.2	0.3	0.35
89	EMR B	Human to Human Contact	0.1	0.2	0.25
89	EMR B	Water	0.3	0.5	0.6
89	EMR B	Other	1e-08	0.01	0.02
145	EMR B	Food	0.08	0.1	0.12
145	EMR B	Human to Human Contact	0.15	0.2	0.4
145	EMR B	Water	0.5	0.7	0.8
145	EMR B	Other	1e-08	1e-06	1e-05
181	EMR B	Food	0.1	0.6	0.9
181	EMR B	Human to Human Contact	0.02	0.2	0.5
181	EMR B	Water	0.02	0.2	0.6
181	EMR B	Other	1e-08	1e-06	0.01
200	EMR B	Food	0.15	0.45	0.5
200	EMR B	Human to Human Contact	0.05	0.15	0.35
200	EMR B	Water	0.2	0.4	0.7
200	EMR B	Other	1e-08	1e-05	2e-05
202	EMR B	Food	0.05	0.1	0.2
202	EMR B	Human to Human Contact	1e-08	0.01	0.02
202	EMR B	Water	0.8	0.88	0.95
202	EMR B	Other	1e-08	0.01	0.02
211	EMR B	Food	0.05	0.19	0.3
211	EMR B	Human to Human Contact	1e-08	0.01	0.05
211	EMR B	Water	0.6	0.8	0.95
211	EMR B	Other	1e-08	1e-06	1e-05
270	EMR B	Food	0.15	0.2	0.3
270	EMR B	Human to Human Contact	0.05	0.08	0.15
270	EMR B	Water	0.5	0.7	0.75
270	EMR B	Other	1e-08	0.02	0.06
272	EMR B	Food	0.25	0.6	0.85
272	EMR B	Human to Human Contact	0.1	0.25	0.4
272	EMR B	Water	0.05	0.15	0.25
272	EMR B	Other	1e-08	1e-06	1e-05
288	EMR B	Food	0.1	0.35	0.5
288	EMR B	Human to Human Contact	0.1	0.15	0.3
288	EMR B	Water	0.25	0.5	0.8
288	EMR B	Other	1e-08	1e-06	0.01
41	EMR D	Food	0.15	0.3	0.5
41	EMR D	Human to Human Contact	0.15	0.3	0.5
41	EMR D	Water	0.25	0.4	0.6
41	EMR D	Other	1e-08	1e-06	1e-05
53	EMR D	Food	0.3	0.5	0.7
53	EMR D	Human to Human Contact	0.05	0.1	0.2
53	EMR D	Water	0.2	0.4	0.6
53	EMR D	Other	1e-08	1e-06	1e-05
60	EMR D	Food	0.05	0.35	0.5
60	EMR D	Human to Human Contact	0.05	0.15	0.25
60	EMR D	Water	0.4	0.5	0.6
60	EMR D	Other	1e-08	1e-06	1e-05
89	EMR D	Food	0.2	0.3	0.35
89	EMR D	Human to Human Contact	0.1	0.2	0.25
89	EMR D	Water	0.3	0.5	0.6
89	EMR D	Other	1e-08	0.01	0.02
145	EMR D	Food	0.08	0.1	0.12
145	EMR D	Human to Human Contact	0.15	0.2	0.4
145	EMR D	Water	0.5	0.7	0.8
145	EMR D	Other	1e-08	1e-06	1e-05
181	EMR D	Food	0.1	0.5	0.9
181	EMR D	Human to Human Contact	0.02	0.2	0.5
181	EMR D	Water	0.02	0.3	0.6
181	EMR D	Other	1e-08	1e-06	0.01
200	EMR D	Food	0.15	0.35	0.5
200	EMR D	Human to Human Contact	0.05	0.15	0.35
200	EMR D	Water	0.2	0.5	0.75
200	EMR D	Other	1e-08	1e-05	2e-05
202	EMR D	Food	0.05	0.1	0.2
202	EMR D	Human to Human Contact	1e-08	0.01	0.02
202	EMR D	Water	0.8	0.88	0.95
202	EMR D	Other	1e-08	0.01	0.02
211	EMR D	Food	0.05	0.19	0.3
211	EMR D	Human to Human Contact	1e-08	0.01	0.05
211	EMR D	Water	0.6	0.8	0.95
211	EMR D	Other	1e-08	1e-06	1e-05
270	EMR D	Food	0.15	0.2	0.3
270	EMR D	Human to Human Contact	0.05	0.08	0.15
270	EMR D	Water	0.5	0.7	0.75
270	EMR D	Other	1e-08	0.02	0.06
272	EMR D	Food	0.15	0.4	0.65
272	EMR D	Human to Human Contact	0.05	0.15	0.25
272	EMR D	Water	0.25	0.45	0.75
272	EMR D	Other	1e-08	1e-06	1e-05
288	EMR D	Food	0.1	0.2	0.3
288	EMR D	Human to Human Contact	0.1	0.15	0.3
288	EMR D	Water	0.4	0.65	0.8
288	EMR D	Other	1e-08	1e-06	0.01
41	EUR A	Food	0.15	0.3	0.4
41	EUR A	Human to Human Contact	0.15	0.3	0.4
41	EUR A	Water	0.2	0.4	0.5
41	EUR A	Other	1e-08	1e-06	1e-05
53	EUR A	Food	0.7	0.9	0.95
53	EUR A	Human to Human Contact	0.01	0.02	0.03
53	EUR A	Water	0.03	0.05	0.07
53	EUR A	Other	0.01	0.03	0.05
89	EUR A	Food	0.15	0.2	0.3
89	EUR A	Human to Human Contact	0.15	0.2	0.3
89	EUR A	Water	0.4	0.5	0.7
89	EUR A	Other	1e-08	0.01	0.02
130	EUR A	Food	0.3	0.7	0.9
130	EUR A	Human to Human Contact	0.001	0.01	0.05
130	EUR A	Water	0.02	0.1	0.4
130	EUR A	Other	0.05	0.2	0.6
134	EUR A	Food	0.02	0.8	0.95
134	EUR A	Human to Human Contact	1e-08	0.02	0.1
134	EUR A	Water	0.05	0.16	0.5
134	EUR A	Other	1e-08	0.02	0.1
136	EUR A	Food	1e-08	0.002	0.02
136	EUR A	Human to Human Contact	0.01	0.05	0.1
136	EUR A	Water	1e-08	0.05	0.06
136	EUR A	Other	0.9	0.95	1
147	EUR A	Food	0.1	0.2	0.3
147	EUR A	Human to Human Contact	0.1	0.2	0.3
147	EUR A	Water	0.4	0.5	0.6
147	EUR A	Other	1e-08	0.001	0.002
168	EUR A	Food	0.3	0.5	0.7
168	EUR A	Human to Human Contact	0.01	0.05	0.1
168	EUR A	Water	0.4	0.45	0.6
168	EUR A	Other	1e-08	1e-06	1e-05
181	EUR A	Food	0.1	0.4	0.9
181	EUR A	Human to Human Contact	0.1	0.5	0.8
181	EUR A	Water	0.01	0.1	0.5
181	EUR A	Other	1e-08	1e-06	0.01
185	EUR A	Food	0.4	0.6	0.8
185	EUR A	Human to Human Contact	1e-08	1e-06	1e-05
185	EUR A	Water	0.2	0.4	0.6
185	EUR A	Other	1e-08	1e-06	1e-05
193	EUR A	Food	0.85	0.9	1
193	EUR A	Human to Human Contact	0.09	0.1	0.15
193	EUR A	Water	1e-08	0.01	0.03
193	EUR A	Other	1e-08	1e-06	1e-05
204	EUR A	Food	0.05	0.25	0.35
204	EUR A	Human to Human Contact	1e-08	0.01	0.02
204	EUR A	Water	0.65	0.74	0.95
204	EUR A	Other	1e-08	1e-06	1e-05
288	EUR A	Food	0.3	0.55	0.8
288	EUR A	Human to Human Contact	0.02	0.05	0.2
288	EUR A	Water	0.2	0.4	0.6
288	EUR A	Other	1e-08	1e-06	0.01
41	EUR B	Food	0.15	0.35	0.5
41	EUR B	Human to Human Contact	0.15	0.3	0.5
41	EUR B	Water	0.15	0.35	0.5
41	EUR B	Other	1e-08	1e-06	1e-05
53	EUR B	Food	0.2	0.4	0.6
53	EUR B	Human to Human Contact	0.05	0.1	0.15
53	EUR B	Water	0.4	0.5	0.8
53	EUR B	Other	1e-08	1e-06	1e-05
89	EUR B	Food	0.15	0.3	0.35
89	EUR B	Human to Human Contact	0.4	0.5	0.6
89	EUR B	Water	0.1	0.2	0.3
89	EUR B	Other	1e-08	0.01	0.02
130	EUR B	Food	0.3	0.75	0.9
130	EUR B	Human to Human Contact	0.001	0.05	0.1
130	EUR B	Water	0.02	0.2	0.4
130	EUR B	Other	0.001	0.01	0.05
145	EUR B	Food	0.08	0.1	0.12
145	EUR B	Human to Human Contact	0.15	0.2	0.4
145	EUR B	Water	0.5	0.7	0.8
145	EUR B	Other	1e-08	1e-06	1e-05
147	EUR B	Food	0.1	0.2	0.3
147	EUR B	Human to Human Contact	0.1	0.2	0.3
147	EUR B	Water	0.4	0.5	0.6
147	EUR B	Other	1e-08	0.001	0.002
168	EUR B	Food	0.2	0.25	0.7
168	EUR B	Human to Human Contact	0.01	0.05	0.1
168	EUR B	Water	0.4	0.7	0.8
168	EUR B	Other	1e-08	1e-06	1e-05
181	EUR B	Food	0.1	0.6	0.9
181	EUR B	Human to Human Contact	0.02	0.2	0.5
181	EUR B	Water	0.02	0.2	0.6
181	EUR B	Other	1e-08	1e-06	0.01
185	EUR B	Food	0.4	0.55	0.7
185	EUR B	Human to Human Contact	1e-08	0.05	0.1
185	EUR B	Water	0.2	0.4	0.6
185	EUR B	Other	1e-08	1e-06	1e-05
202	EUR B	Food	1e-08	0.05	0.1
202	EUR B	Human to Human Contact	1e-08	0.01	0.02
202	EUR B	Water	0.01	0.1	0.11
202	EUR B	Other	0.5	0.84	0.9
272	EUR B	Food	0.3	0.6	0.85
272	EUR B	Human to Human Contact	0.1	0.25	0.4
272	EUR B	Water	0.05	0.15	0.3
272	EUR B	Other	1e-08	1e-06	1e-05
288	EUR B	Food	0.1	0.35	0.5
288	EUR B	Human to Human Contact	0.1	0.15	0.3
288	EUR B	Water	0.25	0.5	0.8
288	EUR B	Other	1e-08	1e-06	0.01
41	EUR C	Food	0.15	0.4	0.6
41	EUR C	Human to Human Contact	0.1	0.2	0.5
41	EUR C	Water	0.1	0.2	0.5
41	EUR C	Other	1e-08	1e-06	1e-05
53	EUR C	Food	0.4	0.5	0.7
53	EUR C	Human to Human Contact	0.05	0.1	0.15
53	EUR C	Water	0.2	0.4	0.5
53	EUR C	Other	1e-08	1e-06	1e-05
89	EUR C	Food	0.15	0.3	0.35
89	EUR C	Human to Human Contact	0.4	0.5	0.6
89	EUR C	Water	0.1	0.2	0.3
89	EUR C	Other	1e-08	0.01	0.02
130	EUR C	Food	0.3	0.75	0.9
130	EUR C	Human to Human Contact	0.001	0.05	0.1
130	EUR C	Water	0.02	0.2	0.4
130	EUR C	Other	0.001	0.01	0.05
145	EUR C	Food	0.08	0.1	0.12
145	EUR C	Human to Human Contact	0.15	0.2	0.4
145	EUR C	Water	0.5	0.7	0.8
145	EUR C	Other	1e-08	1e-06	1e-05
147	EUR C	Food	0.1	0.2	0.3
147	EUR C	Human to Human Contact	0.1	0.2	0.3
147	EUR C	Water	0.4	0.5	0.6
147	EUR C	Other	1e-08	0.001	0.002
168	EUR C	Food	0.2	0.3	0.7
168	EUR C	Human to Human Contact	0.01	0.1	0.15
168	EUR C	Water	0.4	0.6	0.8
168	EUR C	Other	1e-08	1e-06	1e-05
181	EUR C	Food	0.1	0.6	0.9
181	EUR C	Human to Human Contact	0.02	0.2	0.5
181	EUR C	Water	0.02	0.2	0.6
181	EUR C	Other	1e-08	1e-06	0.01
185	EUR C	Food	0.35	0.55	0.75
185	EUR C	Human to Human Contact	1e-08	0.05	0.1
185	EUR C	Water	0.15	0.4	0.65
185	EUR C	Other	1e-08	1e-06	1e-05
202	EUR C	Food	1e-08	0.02	0.05
202	EUR C	Human to Human Contact	1e-08	0.01	0.02
202	EUR C	Water	0.01	0.07	0.2
202	EUR C	Other	0.85	0.9	0.95
272	EUR C	Food	0.25	0.5	0.8
272	EUR C	Human to Human Contact	0.1	0.2	0.4
272	EUR C	Water	0.1	0.3	0.5
272	EUR C	Other	1e-08	1e-06	1e-05
288	EUR C	Food	0.1	0.35	0.5
288	EUR C	Human to Human Contact	0.1	0.15	0.3
288	EUR C	Water	0.25	0.5	0.8
288	EUR C	Other	1e-08	1e-06	0.01
10	SEAR B	Food	0.15	0.4	0.7
10	SEAR B	Human to Human Contact	0.01	0.1	0.3
10	SEAR B	Water	0.05	0.5	0.8
10	SEAR B	Other	1e-08	1e-06	0.01
41	SEAR B	Food	0.2	0.4	0.6
41	SEAR B	Human to Human Contact	0.1	0.2	0.4
41	SEAR B	Water	0.2	0.4	0.5
41	SEAR B	Other	1e-08	1e-06	1e-05
53	SEAR B	Food	0.1	0.3	0.5
53	SEAR B	Human to Human Contact	0.05	0.1	0.2
53	SEAR B	Water	0.3	0.6	0.7
53	SEAR B	Other	1e-08	1e-06	1e-05
89	SEAR B	Food	0.05	0.1	0.2
89	SEAR B	Human to Human Contact	0.15	0.2	0.3
89	SEAR B	Water	0.5	0.6	0.7
89	SEAR B	Other	1e-08	0.01	0.02
145	SEAR B	Food	0.05	0.1	0.15
145	SEAR B	Human to Human Contact	0.05	0.1	0.15
145	SEAR B	Water	0.6	0.8	0.85
145	SEAR B	Other	1e-08	1e-06	1e-05
177	SEAR B	Food	0.19	0.2	0.5
177	SEAR B	Human to Human Contact	0.05	0.1	0.2
177	SEAR B	Water	0.5	0.7	0.95
177	SEAR B	Other	1e-08	1e-06	1e-05
181	SEAR B	Food	0.1	0.5	0.9
181	SEAR B	Human to Human Contact	0.02	0.2	0.5
181	SEAR B	Water	0.02	0.3	0.6
181	SEAR B	Other	1e-08	1e-06	0.01
202	SEAR B	Food	0.05	0.1	0.2
202	SEAR B	Human to Human Contact	1e-08	0.01	0.02
202	SEAR B	Water	0.8	0.88	0.95
202	SEAR B	Other	1e-08	0.01	0.02
229	SEAR B	Food	0.65	0.83	0.96
229	SEAR B	Human to Human Contact	0.001	0.03	0.07
229	SEAR B	Water	0.07	0.166761	0.27
229	SEAR B	Other	1e-08	1e-06	1e-05
272	SEAR B	Food	0.25	0.6	0.9
272	SEAR B	Human to Human Contact	0.1	0.25	0.4
272	SEAR B	Water	0.05	0.15	0.35
272	SEAR B	Other	1e-08	1e-06	1e-05
288	SEAR B	Food	0.1	0.35	0.5
288	SEAR B	Human to Human Contact	0.1	0.15	0.3
288	SEAR B	Water	0.25	0.5	0.8
288	SEAR B	Other	1e-08	1e-06	0.01
2	SEAR D	Food	0.1	0.35	0.6
2	SEAR D	Human to Human Contact	1e-08	0.05	0.1
2	SEAR D	Water	0.3	0.6	0.9
2	SEAR D	Other	1e-08	1e-06	1e-05
10	SEAR D	Food	0.15	0.35	0.7
10	SEAR D	Human to Human Contact	0.01	0.1	0.3
10	SEAR D	Water	0.05	0.55	0.8
10	SEAR D	Other	1e-08	1e-06	0.01
41	SEAR D	Food	0.2	0.4	0.6
41	SEAR D	Human to Human Contact	0.1	0.3	0.5
41	SEAR D	Water	0.1	0.3	0.5
41	SEAR D	Other	1e-08	1e-06	1e-05
48	SEAR D	Food	0.03	0.1	0.25
48	SEAR D	Human to Human Contact	0.05	0.2	0.35
48	SEAR D	Water	0.3	0.7	0.85
48	SEAR D	Other	1e-08	1e-06	1e-05
53	SEAR D	Food	0.05	0.15	0.3
53	SEAR D	Human to Human Contact	0.02	0.05	0.1
53	SEAR D	Water	0.6	0.8	0.9
53	SEAR D	Other	1e-08	1e-06	1e-05
89	SEAR D	Food	0.15	0.3	0.35
89	SEAR D	Human to Human Contact	0.4	0.5	0.6
89	SEAR D	Water	0.1	0.2	0.3
89	SEAR D	Other	1e-08	0.01	0.02
145	SEAR D	Food	0.05	0.1	0.15
145	SEAR D	Human to Human Contact	0.05	0.1	0.15
145	SEAR D	Water	0.6	0.8	0.85
145	SEAR D	Other	1e-08	1e-06	1e-05
177	SEAR D	Food	0.1	0.3	0.5
177	SEAR D	Human to Human Contact	0.09	0.1	0.3
177	SEAR D	Water	0.4	0.6	0.95
177	SEAR D	Other	1e-08	1e-06	1e-05
181	SEAR D	Food	0.1	0.4	0.9
181	SEAR D	Human to Human Contact	0.02	0.2	0.5
181	SEAR D	Water	0.02	0.4	0.8
181	SEAR D	Other	1e-08	1e-06	0.01
202	SEAR D	Food	0.05	0.1	0.2
202	SEAR D	Human to Human Contact	1e-08	0.01	0.02
202	SEAR D	Water	0.8	0.88	0.95
202	SEAR D	Other	1e-08	0.01	0.02
229	SEAR D	Food	0.7	0.9	0.98
229	SEAR D	Human to Human Contact	0.001	0.03	0.07
229	SEAR D	Water	0.03	0.102227	0.2
229	SEAR D	Other	1e-08	1e-06	1e-05
272	SEAR D	Food	0.2	0.5	0.75
272	SEAR D	Human to Human Contact	0.05	0.15	0.3
272	SEAR D	Water	0.1	0.35	0.55
272	SEAR D	Other	1e-08	1e-06	1e-05
288	SEAR D	Food	0.1	0.2	0.3
288	SEAR D	Human to Human Contact	0.1	0.15	0.3
288	SEAR D	Water	0.4	0.65	0.8
288	SEAR D	Other	1e-08	1e-06	0.01
41	WPR A	Food	0.1	0.2	0.4
41	WPR A	Human to Human Contact	0.1	0.2	0.4
41	WPR A	Water	0.25	0.6	0.7
41	WPR A	Other	1e-08	1e-06	1e-05
53	WPR A	Food	0.7	0.88	0.95
53	WPR A	Human to Human Contact	0.01	0.02	0.03
53	WPR A	Water	0.03	0.07	0.1
53	WPR A	Other	0.01	0.03	0.07
89	WPR A	Food	0.05	0.1	0.15
89	WPR A	Human to Human Contact	0.25	0.3	0.5
89	WPR A	Water	0.5	0.6	0.7
89	WPR A	Other	1e-08	0.01	0.02
181	WPR A	Food	0.1	0.5	0.9
181	WPR A	Human to Human Contact	0.1	0.4	0.8
181	WPR A	Water	0.01	0.1	0.8
181	WPR A	Other	1e-08	1e-06	0.01
188	WPR A	Food	0.4	0.5	0.6
188	WPR A	Human to Human Contact	0.1	0.15	0.2
188	WPR A	Water	0.25	0.3	0.35
188	WPR A	Other	1e-08	1e-06	1e-05
193	WPR A	Food	0.85	0.9	1
193	WPR A	Human to Human Contact	0.05	0.1	0.15
193	WPR A	Water	1e-08	0.01	0.05
193	WPR A	Other	1e-08	1e-06	1e-05
204	WPR A	Food	0.05	0.15	0.2
204	WPR A	Human to Human Contact	1e-08	0.01	0.015
204	WPR A	Water	0.75	0.84	0.95
204	WPR A	Other	1e-08	1e-06	1e-05
229	WPR A	Food	0.85	0.98	0.99
229	WPR A	Human to Human Contact	0.001	0.01	0.03
229	WPR A	Water	0.001	0.00785425	0.05
229	WPR A	Other	1e-08	0.0001	0.0002
288	WPR A	Food	0.3	0.55	0.8
288	WPR A	Human to Human Contact	0.02	0.05	0.2
288	WPR A	Water	0.2	0.4	0.6
288	WPR A	Other	1e-08	1e-06	0.01
297	WPR A	Food	0.8	0.88	0.95
297	WPR A	Human to Human Contact	1e-08	0.02	0.05
297	WPR A	Water	0.02	0.1	0.15
297	WPR A	Other	1e-08	1e-06	1e-05
41	WPR B	Food	0.2	0.4	0.55
41	WPR B	Human to Human Contact	0.1	0.3	0.5
41	WPR B	Water	0.1	0.3	0.5
41	WPR B	Other	1e-08	1e-06	1e-05
53	WPR B	Food	0.1	0.2	0.4
53	WPR B	Human to Human Contact	0.05	0.1	0.2
53	WPR B	Water	0.6	0.7	0.8
53	WPR B	Other	1e-08	1e-06	1e-05
89	WPR B	Food	0.15	0.3	0.35
89	WPR B	Human to Human Contact	0.4	0.5	0.6
89	WPR B	Water	0.1	0.2	0.3
89	WPR B	Other	0	0.01	0.02
145	WPR B	Food	0.05	0.1	0.15
145	WPR B	Human to Human Contact	0.05	0.1	0.15
145	WPR B	Water	0.6	0.8	0.85
145	WPR B	Other	1e-08	1e-06	1e-05
181	WPR B	Food	0.1	0.5	0.9
181	WPR B	Human to Human Contact	0.02	0.2	0.5
181	WPR B	Water	0.02	0.3	0.6
181	WPR B	Other	1e-08	1e-06	0.01
202	WPR B	Food	0	0.05	0.1
202	WPR B	Human to Human Contact	0	0.01	0.02
202	WPR B	Water	0.05	0.25	0.3
202	WPR B	Other	0.5	0.69	0.8
229	WPR B	Food	0.7	0.91	0.98
229	WPR B	Human to Human Contact	0.001	0.03	0.07
229	WPR B	Water	0.02	0.0918623	0.2
229	WPR B	Other	1e-08	1e-06	1e-05
272	WPR B	Food	0.25	0.6	0.85
272	WPR B	Human to Human Contact	0.1	0.25	0.4
272	WPR B	Water	0.05	0.15	0.25
272	WPR B	Other	1e-08	1e-06	1e-05
288	WPR B	Food	0.1	0.35	0.5
288	WPR B	Human to Human Contact	0.1	0.15	0.3
288	WPR B	Water	0.25	0.5	0.8
288	WPR B	Other	1e-08	1e-06	0.01
297	WPR B	Food	0.2	0.3	0.5
297	WPR B	Human to Human Contact	0.01	0.05	0.1
297	WPR B	Water	0.1	0.65	0.8
297	WPR B	Other	1e-08	1e-06	1e-05

## Sheet: Norovirus
Expert ID	WHO Sub-region	Exposure route	5th percentile	50th percentile	95th percentile
41	AFR D	Food	0.1	0.35	0.45
41	AFR D	Human to Human Contact	0.15	0.2	0.25
41	AFR D	Water	0.15	0.45	0.75
41	AFR D	Other	1e-08	1e-06	1e-05
53	AFR D	Food	0.03	0.1	0.15
53	AFR D	Human to Human Contact	0.75	0.85	0.9
53	AFR D	Water	0.03	0.05	0.1
53	AFR D	Other	1e-08	1e-06	1e-05
60	AFR D	Food	0.05	0.1	0.2
60	AFR D	Human to Human Contact	0.5	0.7	0.8
60	AFR D	Water	0.15	0.2	0.5
60	AFR D	Other	1e-08	1e-06	1e-05
62	AFR D	Food	0.15	0.25	0.3
62	AFR D	Human to Human Contact	0.5	0.55	0.7
62	AFR D	Water	0.15	0.2	0.25
62	AFR D	Other	1e-08	1e-06	1e-05
89	AFR D	Food	0.1	0.2	0.3
89	AFR D	Human to Human Contact	0.4	0.5	0.6
89	AFR D	Water	0.2	0.3	0.4
89	AFR D	Other	1e-08	0.01	0.02
145	AFR D	Food	0.15	0.2	0.25
145	AFR D	Human to Human Contact	0.2	0.4	0.6
145	AFR D	Water	0.3	0.4	0.5
145	AFR D	Other	1e-08	1e-06	1e-05
181	AFR D	Food	0.05	0.2	0.5
181	AFR D	Human to Human Contact	0.2	0.4	0.8
181	AFR D	Water	0.01	0.3	0.6
181	AFR D	Other	0.01	0.1	0.4
200	AFR D	Food	0.2	0.25	0.4
200	AFR D	Human to Human Contact	0.2	0.4	0.6
200	AFR D	Water	0.15	0.2	0.4
200	AFR D	Other	0.05	0.15	0.33
202	AFR D	Food	1e-08	0.05	0.1
202	AFR D	Human to Human Contact	0.88	0.89	0.95
202	AFR D	Water	1e-08	0.05	0.1
202	AFR D	Other	1e-08	0.01	0.02
211	AFR D	Food	0.05	0.15	0.35
211	AFR D	Human to Human Contact	0.6	0.75	0.9
211	AFR D	Water	1e-08	0.06	0.15
211	AFR D	Other	0.02	0.04	0.1
270	AFR D	Food	0.3	0.35	0.45
270	AFR D	Human to Human Contact	0.2	0.35	0.65
270	AFR D	Water	0.14	0.15	0.2
270	AFR D	Other	0.02	0.05	0.1
288	AFR D	Food	0.05	0.2	0.6
288	AFR D	Human to Human Contact	0.4	0.6	0.9
288	AFR D	Water	0.05	0.2	0.3
288	AFR D	Other	1e-08	1e-06	0.01
41	AFR E	Food	0.1	0.35	0.45
41	AFR E	Human to Human Contact	0.15	0.2	0.25
41	AFR E	Water	0.15	0.45	0.7
41	AFR E	Other	1e-08	1e-06	1e-05
53	AFR E	Food	0.03	0.1	0.15
53	AFR E	Human to Human Contact	0.75	0.85	0.9
53	AFR E	Water	0.03	0.05	0.1
53	AFR E	Other	1e-08	1e-06	1e-05
60	AFR E	Food	0.05	0.1	0.2
60	AFR E	Human to Human Contact	0.5	0.7	0.8
60	AFR E	Water	0.15	0.2	0.5
60	AFR E	Other	1e-08	1e-06	1e-05
62	AFR E	Food	0.15	0.25	0.3
62	AFR E	Human to Human Contact	0.5	0.55	0.7
62	AFR E	Water	0.15	0.2	0.25
62	AFR E	Other	1e-08	1e-06	1e-05
89	AFR E	Food	0.1	0.2	0.3
89	AFR E	Human to Human Contact	0.4	0.5	0.6
89	AFR E	Water	0.2	0.3	0.4
89	AFR E	Other	0	0.01	0.02
145	AFR E	Food	0.15	0.2	0.25
145	AFR E	Human to Human Contact	0.2	0.4	0.6
145	AFR E	Water	0.3	0.4	0.5
145	AFR E	Other	1e-08	1e-06	1e-05
181	AFR E	Food	0.05	0.2	0.5
181	AFR E	Human to Human Contact	0.2	0.4	0.8
181	AFR E	Water	0.01	0.3	0.6
181	AFR E	Other	0.01	0.1	0.4
200	AFR E	Food	0.2	0.25	0.4
200	AFR E	Human to Human Contact	0.2	0.4	0.6
200	AFR E	Water	0.15	0.2	0.4
200	AFR E	Other	0.05	0.15	0.33
202	AFR E	Food	1e-08	0.05	0.1
202	AFR E	Human to Human Contact	0.88	0.89	0.95
202	AFR E	Water	1e-08	0.05	0.1
202	AFR E	Other	1e-08	0.01	0.02
211	AFR E	Food	0.05	0.15	0.35
211	AFR E	Human to Human Contact	0.6	0.75	0.9
211	AFR E	Water	1e-08	0.06	0.15
211	AFR E	Other	0.02	0.04	0.1
270	AFR E	Food	0.3	0.35	0.45
270	AFR E	Human to Human Contact	0.2	0.35	0.65
270	AFR E	Water	0.14	0.15	0.2
270	AFR E	Other	0.02	0.05	0.1
288	AFR E	Food	0.05	0.2	0.6
288	AFR E	Human to Human Contact	0.4	0.6	0.9
288	AFR E	Water	0.05	0.2	0.3
288	AFR E	Other	1e-08	1e-06	0.01
25	AMR A	Food	0.15	0.2	0.25
25	AMR A	Human to Human Contact	0.65	0.7	0.75
25	AMR A	Water	0.05	0.1	0.15
25	AMR A	Other	1e-08	1e-06	0.01
40	AMR A	Food	0.4	0.5	0.6
40	AMR A	Human to Human Contact	0.399	0.4	0.6
40	AMR A	Water	0.09	0.1	0.12
40	AMR A	Other	1e-08	1e-06	1e-05
41	AMR A	Food	0.05	0.3	0.5
41	AMR A	Human to Human Contact	0.04	0.2	0.3
41	AMR A	Water	0.25	0.5	0.7
41	AMR A	Other	1e-08	1e-06	1e-05
53	AMR A	Food	0.03	0.05	0.15
53	AMR A	Human to Human Contact	0.7	0.87	0.95
53	AMR A	Water	0.01	0.03	0.15
53	AMR A	Other	0.03	0.05	0.1
89	AMR A	Food	0.05	0.1	0.2
89	AMR A	Human to Human Contact	0.4	0.5	0.6
89	AMR A	Water	0.2	0.3	0.4
89	AMR A	Other	1e-08	0.01	0.02
160	AMR A	Food	0.26	0.3	0.31
160	AMR A	Human to Human Contact	0.65	0.68	0.69
160	AMR A	Water	1e-08	0.02	0.03
160	AMR A	Other	1e-08	1e-06	0.01
181	AMR A	Food	0.05	0.2	0.5
181	AMR A	Human to Human Contact	0.2	0.55	0.8
181	AMR A	Water	0.01	0.05	0.2
181	AMR A	Other	0.01	0.2	0.4
188	AMR A	Food	0.15	0.3	0.5
188	AMR A	Human to Human Contact	0.4	0.5	0.6
188	AMR A	Water	0.15	0.2	0.25
188	AMR A	Other	1e-08	1e-06	1e-05
193	AMR A	Food	0.25	0.33	0.45
193	AMR A	Human to Human Contact	0.5	0.6	0.67
193	AMR A	Water	0.04	0.07	0.15
193	AMR A	Other	1e-08	1e-06	1e-05
200	AMR A	Food	0.2	0.25	0.4
200	AMR A	Human to Human Contact	0.2	0.4	0.6
200	AMR A	Water	0.15	0.2	0.4
200	AMR A	Other	0.05	0.15	0.33
204	AMR A	Food	0.1	0.15	0.4
204	AMR A	Human to Human Contact	0.3	0.45	0.6
204	AMR A	Water	0.15	0.4	0.5
204	AMR A	Other	1e-08	1e-06	1e-05
211	AMR A	Food	0.15	0.25	0.35
211	AMR A	Human to Human Contact	0.6	0.7	0.85
211	AMR A	Water	1e-08	0.01	0.02
211	AMR A	Other	0.02	0.04	0.1
229	AMR A	Food	0.1	0.26	0.4
229	AMR A	Human to Human Contact	0.45	0.64	0.85
229	AMR A	Water	0.03	0.1	0.2
229	AMR A	Other	1e-08	1e-06	0.0002
270	AMR A	Food	0.3	0.35	0.4
270	AMR A	Human to Human Contact	0.2	0.4	0.6
270	AMR A	Water	0.08	0.1	0.15
270	AMR A	Other	0.04	0.05	0.1
288	AMR A	Food	0.05	0.1	0.6
288	AMR A	Human to Human Contact	0.4	0.8	0.9
288	AMR A	Water	0.05	0.1	0.2
288	AMR A	Other	1e-08	1e-06	0.01
25	AMR B	Food	0.25	0.3	0.35
25	AMR B	Human to Human Contact	0.5	0.55	0.6
25	AMR B	Water	0.1	0.15	0.2
25	AMR B	Other	1e-08	1e-06	0.01
33	AMR B	Food	0.08	0.19	0.25
33	AMR B	Human to Human Contact	1e-08	1e-06	1e-05
33	AMR B	Water	0.65	0.8	0.92
33	AMR B	Other	1e-08	1e-06	1e-05
40	AMR B	Food	0.4	0.45	0.6
40	AMR B	Human to Human Contact	0.4	0.45	0.65
40	AMR B	Water	0.09	0.1	0.15
40	AMR B	Other	1e-08	1e-06	1e-05
41	AMR B	Food	0.1	0.3	0.5
41	AMR B	Human to Human Contact	0.1	0.2	0.3
41	AMR B	Water	0.2	0.5	0.7
41	AMR B	Other	1e-08	1e-06	1e-05
53	AMR B	Food	0.03	0.1	0.15
53	AMR B	Human to Human Contact	0.75	0.8	0.9
53	AMR B	Water	0.03	0.1	0.15
53	AMR B	Other	1e-08	1e-06	1e-05
89	AMR B	Food	0.2	0.3	0.4
89	AMR B	Human to Human Contact	0.3	0.4	0.5
89	AMR B	Water	0.1	0.2	0.3
89	AMR B	Other	1e-08	0.01	0.02
145	AMR B	Food	0.15	0.2	0.25
145	AMR B	Human to Human Contact	0.2	0.4	0.6
145	AMR B	Water	0.3	0.4	0.5
145	AMR B	Other	1e-08	1e-06	1e-05
181	AMR B	Food	0.05	0.2	0.5
181	AMR B	Human to Human Contact	0.2	0.4	0.8
181	AMR B	Water	0.01	0.3	0.6
181	AMR B	Other	0.01	0.1	0.4
188	AMR B	Food	0.4	0.5	0.55
188	AMR B	Human to Human Contact	0.15	0.2	0.25
188	AMR B	Water	0.2	0.3	0.35
188	AMR B	Other	1e-08	1e-06	1e-05
200	AMR B	Food	0.2	0.25	0.4
200	AMR B	Human to Human Contact	0.2	0.4	0.6
200	AMR B	Water	0.15	0.2	0.4
200	AMR B	Other	0.05	0.15	0.33
202	AMR B	Food	1e-08	0.05	0.2
202	AMR B	Human to Human Contact	0.88	0.93	0.95
202	AMR B	Water	1e-08	0.01	0.1
202	AMR B	Other	1e-08	0.01	0.02
211	AMR B	Food	0.05	0.15	0.35
211	AMR B	Human to Human Contact	0.6	0.75	0.9
211	AMR B	Water	1e-08	0.06	0.15
211	AMR B	Other	0.02	0.04	0.1
229	AMR B	Food	0.1	0.25	0.45
229	AMR B	Human to Human Contact	0.4	0.62	0.85
229	AMR B	Water	0.03	0.126964	0.25
229	AMR B	Other	1e-08	1e-06	1e-05
270	AMR B	Food	0.3	0.35	0.45
270	AMR B	Human to Human Contact	0.2	0.35	0.65
270	AMR B	Water	0.14	0.15	0.2
270	AMR B	Other	0.02	0.05	0.1
288	AMR B	Food	0.05	0.1	0.6
288	AMR B	Human to Human Contact	0.4	0.75	0.9
288	AMR B	Water	0.05	0.15	0.3
288	AMR B	Other	1e-08	1e-06	0.01
25	AMR D	Food	0.2	0.25	0.3
25	AMR D	Human to Human Contact	0.5	0.55	0.6
25	AMR D	Water	0.15	0.2	0.25
25	AMR D	Other	1e-08	1e-06	0.01
33	AMR D	Food	0.03	0.07	0.12
33	AMR D	Human to Human Contact	1e-08	1e-06	1e-05
33	AMR D	Water	0.8	0.92	0.96
33	AMR D	Other	1e-08	1e-06	1e-05
40	AMR D	Food	0.35	0.4	0.6
40	AMR D	Human to Human Contact	0.45	0.5	0.7
40	AMR D	Water	0.09	0.1	0.2
40	AMR D	Other	1e-08	1e-06	1e-05
41	AMR D	Food	0.1	0.4	0.8
41	AMR D	Human to Human Contact	0.05	0.3	0.4
41	AMR D	Water	0.05	0.3	0.8
41	AMR D	Other	1e-08	1e-06	1e-05
53	AMR D	Food	0.05	0.1	0.15
53	AMR D	Human to Human Contact	0.7	0.8	0.9
53	AMR D	Water	0.05	0.1	0.15
53	AMR D	Other	1e-08	1e-06	1e-05
89	AMR D	Food	0.2	0.3	0.4
89	AMR D	Human to Human Contact	0.3	0.4	0.5
89	AMR D	Water	0.1	0.2	0.3
89	AMR D	Other	1e-08	0.01	0.02
145	AMR D	Food	0.15	0.2	0.25
145	AMR D	Human to Human Contact	0.2	0.4	0.6
145	AMR D	Water	0.3	0.4	0.5
145	AMR D	Other	1e-08	1e-06	1e-05
181	AMR D	Food	0.05	0.2	0.5
181	AMR D	Human to Human Contact	0.2	0.4	0.8
181	AMR D	Water	0.01	0.3	0.6
181	AMR D	Other	0.01	0.1	0.4
188	AMR D	Food	0.45	0.55	0.6
188	AMR D	Human to Human Contact	0.15	0.2	0.25
188	AMR D	Water	0.25	0.3	0.35
188	AMR D	Other	1e-08	1e-06	1e-05
200	AMR D	Food	0.2	0.25	0.4
200	AMR D	Human to Human Contact	0.2	0.4	0.6
200	AMR D	Water	0.15	0.2	0.4
200	AMR D	Other	0.05	0.15	0.33
202	AMR D	Food	1e-08	0.05	0.2
202	AMR D	Human to Human Contact	0.88	0.93	0.95
202	AMR D	Water	1e-08	0.01	0.1
202	AMR D	Other	1e-08	0.01	0.02
211	AMR D	Food	0.05	0.15	0.35
211	AMR D	Human to Human Contact	0.6	0.75	0.9
211	AMR D	Water	1e-08	0.06	0.15
211	AMR D	Other	0.02	0.04	0.1
229	AMR D	Food	0.05	0.22	0.4
229	AMR D	Human to Human Contact	0.35	0.54	0.75
229	AMR D	Water	0.05	0.23664	0.45
229	AMR D	Other	1e-08	1e-06	1e-05
270	AMR D	Food	0.3	0.35	0.45
270	AMR D	Human to Human Contact	0.2	0.35	0.65
270	AMR D	Water	0.14	0.15	0.2
270	AMR D	Other	0.02	0.05	0.1
288	AMR D	Food	0.05	0.2	0.6
288	AMR D	Human to Human Contact	0.4	0.6	0.9
288	AMR D	Water	0.05	0.2	0.3
288	AMR D	Other	1e-08	1e-06	0.01
41	EMR B	Food	0.15	0.3	0.5
41	EMR B	Human to Human Contact	0.15	0.3	0.5
41	EMR B	Water	0.2	0.4	0.6
41	EMR B	Other	1e-08	1e-06	1e-05
53	EMR B	Food	0.05	0.1	0.15
53	EMR B	Human to Human Contact	0.65	0.8	0.9
53	EMR B	Water	0.05	0.1	0.15
53	EMR B	Other	1e-08	1e-06	1e-05
60	EMR B	Food	0.05	0.1	0.2
60	EMR B	Human to Human Contact	0.5	0.7	0.8
60	EMR B	Water	0.15	0.2	0.5
60	EMR B	Other	1e-08	1e-06	1e-05
89	EMR B	Food	0.15	0.3	0.4
89	EMR B	Human to Human Contact	0.25	0.5	0.6
89	EMR B	Water	0.1	0.2	0.3
89	EMR B	Other	1e-08	0.01	0.02
145	EMR B	Food	0.15	0.2	0.25
145	EMR B	Human to Human Contact	0.2	0.4	0.6
145	EMR B	Water	0.3	0.4	0.5
145	EMR B	Other	1e-08	1e-06	1e-05
181	EMR B	Food	0.05	0.2	0.5
181	EMR B	Human to Human Contact	0.2	0.4	0.8
181	EMR B	Water	0.01	0.3	0.6
181	EMR B	Other	0.01	0.1	0.4
200	EMR B	Food	0.2	0.25	0.4
200	EMR B	Human to Human Contact	0.2	0.4	0.6
200	EMR B	Water	0.15	0.2	0.4
200	EMR B	Other	0.05	0.15	0.33
202	EMR B	Food	1e-08	0.05	0.2
202	EMR B	Human to Human Contact	0.88	0.93	0.95
202	EMR B	Water	1e-08	0.01	0.1
202	EMR B	Other	1e-08	0.01	0.02
211	EMR B	Food	0.05	0.15	0.35
211	EMR B	Human to Human Contact	0.6	0.75	0.9
211	EMR B	Water	1e-08	0.06	0.15
211	EMR B	Other	0.02	0.04	0.1
270	EMR B	Food	0.3	0.35	0.45
270	EMR B	Human to Human Contact	0.2	0.35	0.65
270	EMR B	Water	0.14	0.15	0.2
270	EMR B	Other	0.02	0.05	0.1
288	EMR B	Food	0.05	0.1	0.6
288	EMR B	Human to Human Contact	0.4	0.75	0.9
288	EMR B	Water	0.05	0.15	0.3
288	EMR B	Other	0	1e-06	0.01
41	EMR D	Food	0.15	0.3	0.5
41	EMR D	Human to Human Contact	0.15	0.3	0.5
41	EMR D	Water	0.2	0.4	0.6
41	EMR D	Other	1e-08	1e-06	1e-05
53	EMR D	Food	0.05	0.1	0.15
53	EMR D	Human to Human Contact	0.65	0.8	0.9
53	EMR D	Water	0.05	0.1	0.15
53	EMR D	Other	1e-08	1e-06	1e-05
60	EMR D	Food	0.05	0.1	0.2
60	EMR D	Human to Human Contact	0.5	0.7	0.8
60	EMR D	Water	0.15	0.2	0.5
60	EMR D	Other	1e-08	1e-06	1e-05
89	EMR D	Food	0.15	0.3	0.4
89	EMR D	Human to Human Contact	0.25	0.5	0.6
89	EMR D	Water	0.1	0.2	0.3
89	EMR D	Other	1e-08	0.01	0.02
145	EMR D	Food	0.15	0.2	0.25
145	EMR D	Human to Human Contact	0.2	0.4	0.6
145	EMR D	Water	0.3	0.4	0.5
145	EMR D	Other	1e-08	1e-06	1e-05
181	EMR D	Food	0.05	0.2	0.5
181	EMR D	Human to Human Contact	0.2	0.4	0.8
181	EMR D	Water	0.01	0.3	0.6
181	EMR D	Other	0.01	0.1	0.4
200	EMR D	Food	0.2	0.25	0.4
200	EMR D	Human to Human Contact	0.2	0.4	0.6
200	EMR D	Water	0.15	0.2	0.4
200	EMR D	Other	0.05	0.15	0.33
202	EMR D	Food	1e-08	0.05	0.2
202	EMR D	Human to Human Contact	0.88	0.93	0.95
202	EMR D	Water	1e-08	0.01	0.1
202	EMR D	Other	1e-08	0.01	0.02
211	EMR D	Food	0.05	0.15	0.35
211	EMR D	Human to Human Contact	0.6	0.75	0.9
211	EMR D	Water	1e-08	0.06	0.15
211	EMR D	Other	0.02	0.04	0.1
270	EMR D	Food	0.3	0.35	0.45
270	EMR D	Human to Human Contact	0.2	0.35	0.65
270	EMR D	Water	0.14	0.15	0.2
270	EMR D	Other	0.02	0.05	0.1
288	EMR D	Food	0.05	0.2	0.6
288	EMR D	Human to Human Contact	0.4	0.6	0.9
288	EMR D	Water	0.05	0.2	0.3
288	EMR D	Other	0	1e-06	0.01
19	EUR A	Food	0.6	0.75	0.9
19	EUR A	Human to Human Contact	0.01	0.05	0.1
19	EUR A	Water	0.1	0.2	0.3
19	EUR A	Other	1e-08	1e-06	1e-05
41	EUR A	Food	0.04	0.4	0.6
41	EUR A	Human to Human Contact	0.06	0.2	0.25
41	EUR A	Water	0.2	0.4	0.6
41	EUR A	Other	1e-08	1e-06	1e-05
53	EUR A	Food	0.03	0.05	0.15
53	EUR A	Human to Human Contact	0.7	0.85	0.95
53	EUR A	Water	1e-08	0.05	0.1
53	EUR A	Other	0.03	0.05	0.1
89	EUR A	Food	0.05	0.1	0.2
89	EUR A	Human to Human Contact	0.2	0.3	0.4
89	EUR A	Water	0.5	0.6	0.7
89	EUR A	Other	1e-08	0.01	0.02
130	EUR A	Food	0.02	0.1	0.2
130	EUR A	Human to Human Contact	0.4	0.7	0.9
130	EUR A	Water	0.02	0.1	0.3
130	EUR A	Other	0.01	0.1	0.3
134	EUR A	Food	0.02	0.12	0.4
134	EUR A	Human to Human Contact	0.4	0.6	0.95
134	EUR A	Water	0.01	0.06	0.15
134	EUR A	Other	0.12	0.22	0.4
136	EUR A	Food	0.3	0.4	0.5
136	EUR A	Human to Human Contact	0.25	0.3	0.4
136	EUR A	Water	0.05	0.2	0.21
136	EUR A	Other	0.05	0.1	0.15
147	EUR A	Food	0.7	0.85	0.9
147	EUR A	Human to Human Contact	0.05	0.1	0.3
147	EUR A	Water	0.02	0.05	0.1
147	EUR A	Other	1e-08	1e-06	1e-05
160	EUR A	Food	0.11	0.15	0.17
160	EUR A	Human to Human Contact	0.79	0.8	0.81
160	EUR A	Water	0.04	0.05	0.06
160	EUR A	Other	1e-08	1e-06	0.01
168	EUR A	Food	0.4	0.5	0.75
168	EUR A	Human to Human Contact	0.3	0.5	0.8
168	EUR A	Water	1e-08	1e-06	0.05
168	EUR A	Other	1e-08	1e-06	1e-05
181	EUR A	Food	0.05	0.2	0.5
181	EUR A	Human to Human Contact	0.2	0.55	0.8
181	EUR A	Water	0.01	0.05	0.2
181	EUR A	Other	0.01	0.2	0.4
185	EUR A	Food	0.1	0.15	0.2
185	EUR A	Human to Human Contact	0.7	0.8	0.9
185	EUR A	Water	0.01	0.05	0.09
185	EUR A	Other	1e-08	1e-06	1e-05
188	EUR A	Food	0.4	0.5	0.55
188	EUR A	Human to Human Contact	0.15	0.2	0.25
188	EUR A	Water	0.2	0.3	0.35
188	EUR A	Other	1e-08	1e-06	1e-05
193	EUR A	Food	0.15	0.2	0.45
193	EUR A	Human to Human Contact	0.65	0.75	0.8
193	EUR A	Water	0.02	0.05	0.1
193	EUR A	Other	1e-08	1e-06	1e-05
204	EUR A	Food	0.1	0.2	0.4
204	EUR A	Human to Human Contact	0.3	0.5	0.6
204	EUR A	Water	0.15	0.3	0.45
204	EUR A	Other	1e-08	1e-06	1e-05
288	EUR A	Food	0.05	0.1	0.6
288	EUR A	Human to Human Contact	0.4	0.8	0.9
288	EUR A	Water	0.05	0.1	0.2
288	EUR A	Other	1e-08	1e-06	0.01
19	EUR B	Food	0.4	0.6	0.8
19	EUR B	Human to Human Contact	0.01	0.05	0.1
19	EUR B	Water	0.2	0.35	0.5
19	EUR B	Other	1e-08	1e-06	1e-05
41	EUR B	Food	0.1	0.4	0.8
41	EUR B	Human to Human Contact	0.05	0.3	0.4
41	EUR B	Water	0.05	0.3	0.8
41	EUR B	Other	1e-08	1e-06	1e-05
53	EUR B	Food	0.05	0.1	0.15
53	EUR B	Human to Human Contact	0.7	0.8	0.9
53	EUR B	Water	0.05	0.1	0.15
53	EUR B	Other	1e-08	1e-06	1e-05
89	EUR B	Food	0.4	0.5	0.6
89	EUR B	Human to Human Contact	0.1	0.2	0.3
89	EUR B	Water	0.15	0.3	0.4
89	EUR B	Other	1e-08	0.01	0.02
130	EUR B	Food	0.1	0.2	0.5
130	EUR B	Human to Human Contact	0.25	0.5	0.7
130	EUR B	Water	0.05	0.2	0.4
130	EUR B	Other	0.01	0.1	0.3
145	EUR B	Food	0.15	0.2	0.25
145	EUR B	Human to Human Contact	0.15	0.2	0.3
145	EUR B	Water	0.3	0.4	0.5
145	EUR B	Other	0.15	0.2	0.3
147	EUR B	Food	0.1	0.2	0.3
147	EUR B	Human to Human Contact	0.1	0.2	0.3
147	EUR B	Water	0.4	0.5	0.6
147	EUR B	Other	1e-08	0.001	0.002
168	EUR B	Food	0.25	0.35	0.75
168	EUR B	Human to Human Contact	0.3	0.45	0.8
168	EUR B	Water	1e-08	0.2	0.35
168	EUR B	Other	1e-08	1e-06	1e-05
181	EUR B	Food	0.05	0.2	0.5
181	EUR B	Human to Human Contact	0.2	0.4	0.8
181	EUR B	Water	0.01	0.3	0.6
181	EUR B	Other	0.01	0.1	0.4
185	EUR B	Food	0.1	0.18	0.26
185	EUR B	Human to Human Contact	0.7	0.8	0.9
185	EUR B	Water	1e-08	0.02	0.04
185	EUR B	Other	1e-08	1e-06	1e-05
202	EUR B	Food	1e-08	0.05	0.2
202	EUR B	Human to Human Contact	0.88	0.93	0.95
202	EUR B	Water	1e-08	0.01	0.1
202	EUR B	Other	1e-08	0.01	0.02
288	EUR B	Food	0.05	0.1	0.6
288	EUR B	Human to Human Contact	0.4	0.75	0.9
288	EUR B	Water	0.05	0.15	0.3
288	EUR B	Other	1e-08	1e-06	0.01
19	EUR C	Food	0.4	0.6	0.8
19	EUR C	Human to Human Contact	0.01	0.05	0.1
19	EUR C	Water	0.2	0.35	0.5
19	EUR C	Other	1e-08	1e-06	1e-05
41	EUR C	Food	0.15	0.3	0.5
41	EUR C	Human to Human Contact	0.15	0.3	0.5
41	EUR C	Water	0.2	0.4	0.6
41	EUR C	Other	1e-08	1e-06	1e-05
53	EUR C	Food	0.05	0.1	0.15
53	EUR C	Human to Human Contact	0.65	0.8	0.9
53	EUR C	Water	0.05	0.1	0.15
53	EUR C	Other	1e-08	1e-06	1e-05
89	EUR C	Food	0.4	0.5	0.6
89	EUR C	Human to Human Contact	0.1	0.2	0.3
89	EUR C	Water	0.15	0.3	0.4
89	EUR C	Other	1e-08	0.01	0.02
130	EUR C	Food	0.1	0.2	0.5
130	EUR C	Human to Human Contact	0.25	0.5	0.7
130	EUR C	Water	0.05	0.2	0.4
130	EUR C	Other	0.01	0.1	0.3
145	EUR C	Food	0.15	0.2	0.25
145	EUR C	Human to Human Contact	0.15	0.2	0.3
145	EUR C	Water	0.3	0.4	0.5
145	EUR C	Other	0.15	0.2	0.3
147	EUR C	Food	0.1	0.2	0.3
147	EUR C	Human to Human Contact	0.1	0.2	0.3
147	EUR C	Water	0.4	0.5	0.6
147	EUR C	Other	1e-08	0.001	0.002
168	EUR C	Food	0.2	0.35	0.75
168	EUR C	Human to Human Contact	0.3	0.5	0.8
168	EUR C	Water	1e-08	0.15	0.35
168	EUR C	Other	1e-08	1e-06	1e-05
181	EUR C	Food	0.05	0.2	0.5
181	EUR C	Human to Human Contact	0.2	0.4	0.8
181	EUR C	Water	0.01	0.3	0.6
181	EUR C	Other	0.01	0.1	0.4
185	EUR C	Food	1e-08	0.1	0.2
185	EUR C	Human to Human Contact	0.8	0.9	1
185	EUR C	Water	1e-08	0.02	0.04
185	EUR C	Other	1e-08	1e-06	1e-05
202	EUR C	Food	1e-08	0.05	0.2
202	EUR C	Human to Human Contact	0.88	0.93	0.95
202	EUR C	Water	1e-08	0.01	0.1
202	EUR C	Other	1e-08	0.01	0.02
288	EUR C	Food	0.05	0.1	0.6
288	EUR C	Human to Human Contact	0.4	0.75	0.9
288	EUR C	Water	0.05	0.15	0.3
288	EUR C	Other	1e-08	1e-06	0.01
10	SEAR B	Food	0.05	0.2	0.5
10	SEAR B	Human to Human Contact	0.1	0.6	0.9
10	SEAR B	Water	0.05	0.2	0.5
10	SEAR B	Other	0	1e-06	0.01
41	SEAR B	Food	0.15	0.4	0.8
41	SEAR B	Human to Human Contact	0.15	0.4	0.8
41	SEAR B	Water	0.1	0.2	0.5
41	SEAR B	Other	1e-08	1e-06	1e-05
53	SEAR B	Food	0.05	0.1	0.15
53	SEAR B	Human to Human Contact	0.6	0.7	0.8
53	SEAR B	Water	0.1	0.2	0.25
53	SEAR B	Other	1e-08	1e-06	1e-05
89	SEAR B	Food	0.1	0.2	0.3
89	SEAR B	Human to Human Contact	0.2	0.4	0.5
89	SEAR B	Water	0.2	0.4	0.5
89	SEAR B	Other	0	0.01	0.02
145	SEAR B	Food	0.15	0.2	0.25
145	SEAR B	Human to Human Contact	0.2	0.4	0.6
145	SEAR B	Water	0.3	0.4	0.5
145	SEAR B	Other	1e-08	1e-06	1e-05
177	SEAR B	Food	0.1	0.25	0.3
177	SEAR B	Human to Human Contact	0.01	0.03	0.05
177	SEAR B	Water	0	0.02	0.05
177	SEAR B	Other	0.5	0.7	0.95
181	SEAR B	Food	0.05	0.2	0.5
181	SEAR B	Human to Human Contact	0.2	0.4	0.8
181	SEAR B	Water	0.01	0.3	0.6
181	SEAR B	Other	0.01	0.1	0.4
202	SEAR B	Food	0	0.05	0.2
202	SEAR B	Human to Human Contact	0.88	0.93	0.95
202	SEAR B	Water	0	0.01	0.1
202	SEAR B	Other	0	0.01	0.02
229	SEAR B	Food	0.05	0.22	0.45
229	SEAR B	Human to Human Contact	0.3	0.53	0.75
229	SEAR B	Water	0.07	0.246761	0.45
229	SEAR B	Other	1e-08	1e-06	1e-05
288	SEAR B	Food	0.05	0.1	0.6
288	SEAR B	Human to Human Contact	0.4	0.75	0.9
288	SEAR B	Water	0.05	0.15	0.3
288	SEAR B	Other	1e-08	1e-06	0.01
2	SEAR D	Food	0.1	0.3	0.5
2	SEAR D	Human to Human Contact	1e-08	0.05	0.1
2	SEAR D	Water	0.15	0.45	0.6
2	SEAR D	Other	1e-08	1e-06	1e-05
10	SEAR D	Food	0.05	0.2	0.5
10	SEAR D	Human to Human Contact	0.1	0.6	0.9
10	SEAR D	Water	0.05	0.2	0.5
10	SEAR D	Other	1e-08	1e-06	0.01
30	SEAR D	Food	1e-08	1e-06	0.05
30	SEAR D	Human to Human Contact	1e-08	1e-06	1e-05
30	SEAR D	Water	0.006	0.17	0.21
30	SEAR D	Other	1e-08	0.01	0.034
41	SEAR D	Food	0.2	0.3	0.45
41	SEAR D	Human to Human Contact	0.2	0.3	0.45
41	SEAR D	Water	0.3	0.4	0.6
41	SEAR D	Other	1e-08	1e-06	1e-05
48	SEAR D	Food	0.1	0.3	0.6
48	SEAR D	Human to Human Contact	0.05	0.15	0.3
48	SEAR D	Water	0.2	0.5	0.75
48	SEAR D	Other	1e-08	0.05	0.1
53	SEAR D	Food	0.05	0.1	0.15
53	SEAR D	Human to Human Contact	0.55	0.6	0.8
53	SEAR D	Water	0.1	0.3	0.4
53	SEAR D	Other	1e-08	1e-06	1e-05
89	SEAR D	Food	0.15	0.3	0.4
89	SEAR D	Human to Human Contact	0.2	0.4	0.5
89	SEAR D	Water	0.15	0.3	0.4
89	SEAR D	Other	1e-08	0.01	0.02
145	SEAR D	Food	0.15	0.2	0.25
145	SEAR D	Human to Human Contact	0.2	0.4	0.6
145	SEAR D	Water	0.3	0.4	0.5
145	SEAR D	Other	1e-08	1e-06	1e-05
177	SEAR D	Food	0.2	0.3	0.5
177	SEAR D	Human to Human Contact	0.05	0.1	0.2
177	SEAR D	Water	0.5	0.6	0.95
177	SEAR D	Other	1e-08	1e-06	1e-05
181	SEAR D	Food	0.05	0.2	0.5
181	SEAR D	Human to Human Contact	0.2	0.4	0.8
181	SEAR D	Water	0.01	0.3	0.6
181	SEAR D	Other	0.01	0.1	0.4
202	SEAR D	Food	1e-08	0.05	0.2
202	SEAR D	Human to Human Contact	0.88	0.93	0.95
202	SEAR D	Water	1e-08	0.01	0.1
202	SEAR D	Other	1e-08	0.01	0.02
229	SEAR D	Food	0.05	0.24	0.45
229	SEAR D	Human to Human Contact	0.35	0.58	0.8
229	SEAR D	Water	0.05	0.182227	0.35
229	SEAR D	Other	1e-08	1e-06	1e-05
288	SEAR D	Food	0.05	0.2	0.6
288	SEAR D	Human to Human Contact	0.4	0.6	0.9
288	SEAR D	Water	0.05	0.2	0.3
288	SEAR D	Other	1e-08	1e-06	0.01
19	WPR A	Food	0.6	0.75	0.9
19	WPR A	Human to Human Contact	0.01	0.05	0.1
19	WPR A	Water	0.1	0.2	0.3
19	WPR A	Other	1e-08	1e-06	1e-05
41	WPR A	Food	0.03	0.3	0.48
41	WPR A	Human to Human Contact	0.1	0.2	0.28
41	WPR A	Water	0.22	0.5	0.68
41	WPR A	Other	1e-08	1e-06	1e-05
53	WPR A	Food	0.01	0.03	0.05
53	WPR A	Human to Human Contact	0.8	0.9	0.99
53	WPR A	Water	0.01	0.02	0.05
53	WPR A	Other	0.03	0.05	0.1
89	WPR A	Food	0.05	0.1	0.2
89	WPR A	Human to Human Contact	0.4	0.5	0.6
89	WPR A	Water	0.2	0.3	0.4
89	WPR A	Other	1e-08	0.01	0.02
160	WPR A	Food	0.25	0.3	0.39
160	WPR A	Human to Human Contact	0.65	0.68	0.7
160	WPR A	Water	1e-08	0.02	0.03
160	WPR A	Other	1e-08	1e-06	0.01
181	WPR A	Food	0.05	0.2	0.5
181	WPR A	Human to Human Contact	0.2	0.55	0.8
181	WPR A	Water	0.01	0.05	0.2
181	WPR A	Other	0.01	0.2	0.4
188	WPR A	Food	0.45	0.55	0.6
188	WPR A	Human to Human Contact	0.15	0.2	0.25
188	WPR A	Water	0.25	0.3	0.35
188	WPR A	Other	1e-08	1e-06	1e-05
193	WPR A	Food	0.2	0.25	0.45
193	WPR A	Human to Human Contact	0.65	0.7	0.8
193	WPR A	Water	0.05	0.06	0.15
193	WPR A	Other	1e-08	1e-06	1e-05
204	WPR A	Food	0.1	0.2	0.4
204	WPR A	Human to Human Contact	0.3	0.5	0.6
204	WPR A	Water	0.15	0.3	0.5
204	WPR A	Other	1e-08	1e-06	1e-05
229	WPR A	Food	0.15	0.26	0.4
229	WPR A	Human to Human Contact	0.5	0.65	0.8
229	WPR A	Water	0.04	0.0878543	0.15
229	WPR A	Other	1e-08	1e-06	1e-05
288	WPR A	Food	0.05	0.1	0.6
288	WPR A	Human to Human Contact	0.4	0.8	0.9
288	WPR A	Water	0.05	0.1	0.2
288	WPR A	Other	1e-08	1e-06	0.01
297	WPR A	Food	0.05	0.17	0.3
297	WPR A	Human to Human Contact	0.2	0.6	0.9
297	WPR A	Water	1e-08	0.03	0.1
297	WPR A	Other	0.01	0.2	0.5
19	WPR B	Food	0.3	0.5	0.7
19	WPR B	Human to Human Contact	0.01	0.05	0.1
19	WPR B	Water	0.3	0.45	0.6
19	WPR B	Other	1e-08	1e-06	1e-05
41	WPR B	Food	0.15	0.25	0.3
41	WPR B	Human to Human Contact	0.2	0.25	0.3
41	WPR B	Water	0.3	0.5	0.65
41	WPR B	Other	1e-08	1e-06	1e-05
53	WPR B	Food	0.05	0.1	0.15
53	WPR B	Human to Human Contact	0.5	0.6	0.8
53	WPR B	Water	0.15	0.3	0.4
53	WPR B	Other	1e-08	1e-06	1e-05
89	WPR B	Food	0.2	0.4	0.5
89	WPR B	Human to Human Contact	0.1	0.2	0.3
89	WPR B	Water	0.15	0.3	0.4
89	WPR B	Other	1e-08	0.01	0.02
145	WPR B	Food	0.15	0.2	0.25
145	WPR B	Human to Human Contact	0.2	0.4	0.6
145	WPR B	Water	0.3	0.4	0.5
145	WPR B	Other	1e-08	1e-06	1e-05
181	WPR B	Food	0.05	0.2	0.5
181	WPR B	Human to Human Contact	0.2	0.4	0.8
181	WPR B	Water	0.01	0.3	0.6
181	WPR B	Other	0.01	0.1	0.4
202	WPR B	Food	1e-08	0.05	0.2
202	WPR B	Human to Human Contact	0.88	0.93	0.95
202	WPR B	Water	1e-08	0.01	0.1
202	WPR B	Other	1e-08	0.01	0.02
229	WPR B	Food	0.05	0.24	0.4
229	WPR B	Human to Human Contact	0.4	0.59	0.8
229	WPR B	Water	0.03	0.171862	0.35
229	WPR B	Other	1e-08	1e-06	1e-05
288	WPR B	Food	0.05	0.1	0.6
288	WPR B	Human to Human Contact	0.4	0.75	0.9
288	WPR B	Water	0.05	0.15	0.3
288	WPR B	Other	1e-08	1e-06	0.01
297	WPR B	Food	0.05	0.3	0.4
297	WPR B	Human to Human Contact	0.2	0.6	0.9
297	WPR B	Water	0.05	0.1	0.2
297	WPR B	Other	1e-08	1e-06	1e-05

## Sheet: Brucella
Expert ID	WHO Sub-region	Exposure route	5th percentile	50th percentile	95th percentile
038	AFR D	Food	0.27	0.4	0.53
038	AFR D	Animal Contact (Domestic and Wild)	0.3	0.57	0.65
038	AFR D	Water	1e-08	0.02	0.04
038	AFR D	Soil	0.02	0.03	0.05
038	AFR D	Other	1e-08	1e-06	1e-05
102	AFR D	Food	0.2	0.3	0.4
102	AFR D	Animal Contact (Domestic and Wild)	0.7	0.8	0.95
102	AFR D	Water	1e-08	1e-06	1e-05
102	AFR D	Soil	1e-08	1e-06	1e-05
102	AFR D	Other	1e-08	1e-06	1e-05
119	AFR D	Food	0.2	0.4	0.95
119	AFR D	Animal Contact (Domestic and Wild)	0.4	0.6	0.98
119	AFR D	Water	0.01	0.05	0.1
119	AFR D	Soil	0.1	0.15	0.17
119	AFR D	Other	1e-08	1e-06	1e-05
130	AFR D	Food	0.3	0.5	0.7
130	AFR D	Animal Contact (Domestic and Wild)	0.3	0.5	0.7
130	AFR D	Water	0.0002	0.01	0.05
130	AFR D	Soil	0.0002	0.01	0.05
130	AFR D	Other	0.0005	0.01	0.05
298	AFR D	Food	0.3	0.6	0.7
298	AFR D	Animal Contact (Domestic and Wild)	0.2	0.35	0.45
298	AFR D	Water	0.01	0.03	0.05
298	AFR D	Soil	0.01	0.02	0.03
298	AFR D	Other	1e-08	1e-06	1e-05
299	AFR D	Food	0.02	0.05	0.1
299	AFR D	Animal Contact (Domestic and Wild)	0.85	0.92	0.95
299	AFR D	Water	1e-08	0.01	0.02
299	AFR D	Soil	1e-08	0.01	0.02
299	AFR D	Other	1e-08	0.01	0.02
102	AFR E	Food	0.01	0.1	0.2
102	AFR E	Animal Contact (Domestic and Wild)	0.75	0.85	0.95
102	AFR E	Water	1e-08	1e-06	1e-05
102	AFR E	Soil	1e-08	1e-06	1e-05
102	AFR E	Other	1e-08	1e-06	1e-05
119	AFR E	Food	0.08	0.4	0.98
119	AFR E	Animal Contact (Domestic and Wild)	0.1	0.6	0.99
119	AFR E	Water	0.03	0.08	0.18
119	AFR E	Soil	0.09	0.1	0.17
119	AFR E	Other	1e-08	1e-06	1e-05
130	AFR E	Food	0.3	0.5	0.7
130	AFR E	Animal Contact (Domestic and Wild)	0.3	0.5	0.7
130	AFR E	Water	0.0002	0.01	0.05
130	AFR E	Soil	0.0002	0.01	0.05
130	AFR E	Other	0.0005	0.01	0.05
298	AFR E	Food	0.4	0.6	0.8
298	AFR E	Animal Contact (Domestic and Wild)	0.25	0.35	0.5
298	AFR E	Water	0.01	0.03	0.05
298	AFR E	Soil	0.01	0.02	0.04
298	AFR E	Other	1e-08	1e-06	1e-05
299	AFR E	Food	0.02	0.05	0.1
299	AFR E	Animal Contact (Domestic and Wild)	0.85	0.92	0.95
299	AFR E	Water	1e-08	0.01	0.02
299	AFR E	Soil	1e-08	0.01	0.02
299	AFR E	Other	1e-08	0.01	0.02
102	AMR A	Food	0.001	0.01	0.05
102	AMR A	Animal Contact (Domestic and Wild)	0.9	0.95	0.99
102	AMR A	Water	1e-08	1e-06	1e-05
102	AMR A	Soil	1e-08	1e-06	1e-05
102	AMR A	Other	1e-08	1e-06	1e-05
119	AMR A	Food	0.055	0.08	0.12
119	AMR A	Animal Contact (Domestic and Wild)	0.2	0.9	0.91
119	AMR A	Water	0.01	0.02	0.04
119	AMR A	Soil	0.06	0.08	0.14
119	AMR A	Other	1e-08	1e-06	1e-05
130	AMR A	Food	0.6	0.8	0.95
130	AMR A	Animal Contact (Domestic and Wild)	0.05	0.15	0.2
130	AMR A	Water	0.005	0.01	0.02
130	AMR A	Soil	0.005	0.01	0.02
130	AMR A	Other	0.005	0.01	0.02
298	AMR A	Food	0.9	0.95	0.97
298	AMR A	Animal Contact (Domestic and Wild)	0.03	0.05	0.1
298	AMR A	Water	1e-06	2e-06	3e-06
298	AMR A	Soil	1e-06	2e-06	3e-06
298	AMR A	Other	1e-08	1e-06	1e-05
299	AMR A	Food	0.04	0.08	0.15
299	AMR A	Animal Contact (Domestic and Wild)	0.7	0.8	0.9
299	AMR A	Water	1e-08	0.01	0.02
299	AMR A	Soil	1e-08	0.01	0.02
299	AMR A	Other	0.05	0.1	0.15
102	AMR B	Food	0.1	0.2	0.3
102	AMR B	Animal Contact (Domestic and Wild)	0.75	0.8	0.95
102	AMR B	Water	1e-08	1e-06	1e-05
102	AMR B	Soil	1e-08	1e-06	1e-05
102	AMR B	Other	0.01	0.05	0.1
119	AMR B	Food	0.08	0.3	0.87
119	AMR B	Animal Contact (Domestic and Wild)	0.17	0.6	0.98
119	AMR B	Water	0.02	0.08	0.1
119	AMR B	Soil	0.03	0.09	0.2
119	AMR B	Other	1e-08	1e-06	1e-05
130	AMR B	Food	0.3	0.5	0.7
130	AMR B	Animal Contact (Domestic and Wild)	0.3	0.5	0.7
130	AMR B	Water	0.0002	0.01	0.05
130	AMR B	Soil	0.0002	0.01	0.05
130	AMR B	Other	0.0005	0.01	0.05
298	AMR B	Food	0.55	0.66	0.75
298	AMR B	Animal Contact (Domestic and Wild)	0.15	0.3	0.33
298	AMR B	Water	0.01	0.02	0.03
298	AMR B	Soil	0.01	0.02	0.03
298	AMR B	Other	1e-08	1e-06	1e-05
299	AMR B	Food	0.02	0.05	0.1
299	AMR B	Animal Contact (Domestic and Wild)	0.85	0.92	0.95
299	AMR B	Water	0	0.01	0.02
299	AMR B	Soil	1e-08	0.01	0.02
299	AMR B	Other	1e-08	0.01	0.02
102	AMR D	Food	0.25	0.3	0.4
102	AMR D	Animal Contact (Domestic and Wild)	0.6	0.7	0.85
102	AMR D	Water	1e-08	1e-06	1e-05
102	AMR D	Soil	1e-08	1e-06	1e-05
102	AMR D	Other	1e-08	1e-06	1e-05
119	AMR D	Food	0.13	0.4	0.8
119	AMR D	Animal Contact (Domestic and Wild)	0.02	0.48	0.99
119	AMR D	Water	0.01	0.04	0.2
119	AMR D	Soil	0.05	0.08	0.17
119	AMR D	Other	1e-08	1e-06	1e-05
130	AMR D	Food	0.3	0.5	0.7
130	AMR D	Animal Contact (Domestic and Wild)	0.3	0.5	0.7
130	AMR D	Water	0.0002	0.01	0.05
130	AMR D	Soil	0.0002	0.01	0.05
130	AMR D	Other	0.0005	0.01	0.05
298	AMR D	Food	0.6	0.75	0.85
298	AMR D	Animal Contact (Domestic and Wild)	0.05	0.21	0.25
298	AMR D	Water	0.01	0.02	0.03
298	AMR D	Soil	0.01	0.02	0.03
298	AMR D	Other	1e-08	1e-06	1e-05
299	AMR D	Food	0.02	0.05	0.1
299	AMR D	Animal Contact (Domestic and Wild)	0.85	0.92	0.95
299	AMR D	Water	1e-08	0.01	0.02
299	AMR D	Soil	1e-08	0.01	0.02
299	AMR D	Other	1e-08	0.01	0.02
102	EMR B	Food	0.2	0.3	0.35
102	EMR B	Animal Contact (Domestic and Wild)	0.6	0.7	0.85
102	EMR B	Water	1e-08	1e-06	1e-05
102	EMR B	Soil	1e-08	1e-06	1e-05
102	EMR B	Other	1e-08	1e-06	1e-05
119	EMR B	Food	0.4	0.47	0.98
119	EMR B	Animal Contact (Domestic and Wild)	0.45	0.49	0.98
119	EMR B	Water	0.01	0.02	0.05
119	EMR B	Soil	0.02	0.03	0.08
119	EMR B	Other	1e-08	1e-06	1e-05
130	EMR B	Food	0.3	0.6	0.8
130	EMR B	Animal Contact (Domestic and Wild)	0.2	0.4	0.7
130	EMR B	Water	0.0002	0.01	0.05
130	EMR B	Soil	0.0002	0.01	0.05
130	EMR B	Other	0.0005	0.01	0.05
145	EMR B	Food	0.15	0.25	0.3
145	EMR B	Animal Contact (Domestic and Wild)	0.55	0.65	0.75
145	EMR B	Water	1e-08	0.01	0.02
145	EMR B	Soil	1e-08	0.01	0.02
145	EMR B	Other	0.05	0.1	0.15
298	EMR B	Food	0.5	0.75	0.8
298	EMR B	Animal Contact (Domestic and Wild)	0.05	0.21	0.25
298	EMR B	Water	0.01	0.03	0.05
298	EMR B	Soil	0.005	0.01	0.02
298	EMR B	Other	1e-08	1e-06	1e-05
299	EMR B	Food	0.02	0.05	0.1
299	EMR B	Animal Contact (Domestic and Wild)	0.85	0.92	0.95
299	EMR B	Water	1e-08	0.01	0.02
299	EMR B	Soil	1e-08	0.01	0.02
299	EMR B	Other	1e-08	0.01	0.02
102	EMR D	Food	0.15	0.3	0.4
102	EMR D	Animal Contact (Domestic and Wild)	0.6	0.7	0.8
102	EMR D	Water	1e-08	1e-06	1e-05
102	EMR D	Soil	1e-08	1e-06	1e-05
102	EMR D	Other	1e-08	1e-06	1e-05
119	EMR D	Food	0.25	0.38	0.8
119	EMR D	Animal Contact (Domestic and Wild)	0.47	0.48	0.98
119	EMR D	Water	0.07	0.12	0.25
119	EMR D	Soil	0.03	0.1	0.26
119	EMR D	Other	1e-08	1e-06	1e-05
130	EMR D	Food	0.3	0.5	0.7
130	EMR D	Animal Contact (Domestic and Wild)	0.3	0.5	0.7
130	EMR D	Water	0.0002	0.01	0.05
130	EMR D	Soil	0.0002	0.01	0.05
130	EMR D	Other	0.0005	0.01	0.05
145	EMR D	Food	0.25	0.35	0.4
145	EMR D	Animal Contact (Domestic and Wild)	0.4	0.6	0.75
145	EMR D	Water	1e-08	0.01	0.02
145	EMR D	Soil	1e-08	0.01	0.02
145	EMR D	Other	1e-08	1e-06	1e-05
298	EMR D	Food	0.5	0.7	0.75
298	EMR D	Animal Contact (Domestic and Wild)	0.1	0.25	0.3
298	EMR D	Water	0.01	0.03	0.05
298	EMR D	Soil	0.01	0.02	0.03
298	EMR D	Other	1e-08	1e-06	1e-05
299	EMR D	Food	0.02	0.05	0.1
299	EMR D	Animal Contact (Domestic and Wild)	0.85	0.92	0.95
299	EMR D	Water	1e-08	0.01	0.02
299	EMR D	Soil	1e-08	0.01	0.02
299	EMR D	Other	1e-08	0.01	0.02
102	EUR A	Food	0.001	0.02	0.05
102	EUR A	Animal Contact (Domestic and Wild)	0.85	0.9	0.99
102	EUR A	Water	1e-08	1e-06	1e-05
102	EUR A	Soil	1e-08	1e-06	1e-05
102	EUR A	Other	1e-08	1e-06	1e-05
119	EUR A	Food	0.03	0.08	0.1
119	EUR A	Animal Contact (Domestic and Wild)	0.8	0.9	0.99
119	EUR A	Water	1e-08	0.01	0.02
119	EUR A	Soil	0.01	0.02	0.06
119	EUR A	Other	1e-08	1e-06	1e-05
130	EUR A	Food	0.5	0.7	0.8
130	EUR A	Animal Contact (Domestic and Wild)	0.05	0.2	0.4
130	EUR A	Water	0.005	0.01	0.02
130	EUR A	Soil	0.005	0.01	0.02
130	EUR A	Other	0.005	0.01	0.02
298	EUR A	Food	0.5	0.65	0.75
298	EUR A	Animal Contact (Domestic and Wild)	0.1	0.31	0.45
298	EUR A	Water	0.01	0.02	0.04
298	EUR A	Soil	0.01	0.02	0.03
298	EUR A	Other	1e-08	1e-06	1e-05
299	EUR A	Food	0.01	0.03	0.07
299	EUR A	Animal Contact (Domestic and Wild)	0.4	0.45	0.5
299	EUR A	Water	1e-08	0.01	0.02
299	EUR A	Soil	1e-08	0.01	0.02
299	EUR A	Other	0.45	0.5	0.55
102	EUR B	Food	0.05	0.2	0.28
102	EUR B	Animal Contact (Domestic and Wild)	0.75	0.85	0.95
102	EUR B	Water	1e-08	1e-06	1e-05
102	EUR B	Soil	1e-08	1e-06	1e-05
102	EUR B	Other	1e-08	1e-06	1e-05
119	EUR B	Food	0.07	0.35	0.85
119	EUR B	Animal Contact (Domestic and Wild)	0.55	0.6	0.9
119	EUR B	Water	0.03	0.05	0.07
119	EUR B	Soil	0.01	0.04	0.09
119	EUR B	Other	1e-08	1e-06	1e-05
130	EUR B	Food	0.3	0.5	0.7
130	EUR B	Animal Contact (Domestic and Wild)	0.3	0.5	0.7
130	EUR B	Water	0.0002	0.01	0.05
130	EUR B	Soil	0.0002	0.01	0.05
130	EUR B	Other	0.0005	0.01	0.05
298	EUR B	Food	0.55	0.76	0.85
298	EUR B	Animal Contact (Domestic and Wild)	0.05	0.21	0.25
298	EUR B	Water	0.01	0.02	0.03
298	EUR B	Soil	0.001	0.005	0.01
298	EUR B	Other	1e-08	1e-06	1e-05
299	EUR B	Food	0.02	0.05	0.1
299	EUR B	Animal Contact (Domestic and Wild)	0.85	0.92	0.95
299	EUR B	Water	1e-08	0.01	0.02
299	EUR B	Soil	1e-08	0.01	0.02
299	EUR B	Other	1e-08	0.01	0.02
102	EUR C	Food	0.05	0.15	0.25
102	EUR C	Animal Contact (Domestic and Wild)	0.85	0.9	0.98
102	EUR C	Water	1e-08	1e-06	1e-05
102	EUR C	Soil	1e-08	1e-06	1e-05
102	EUR C	Other	1e-08	1e-06	1e-05
119	EUR C	Food	0.38	0.43	0.7
119	EUR C	Animal Contact (Domestic and Wild)	0.45	0.55	0.88
119	EUR C	Water	0.01	0.03	0.04
119	EUR C	Soil	0.01	0.02	0.05
119	EUR C	Other	1e-08	1e-06	1e-05
130	EUR C	Food	0.3	0.5	0.7
130	EUR C	Animal Contact (Domestic and Wild)	0.3	0.5	0.7
130	EUR C	Water	0.0002	0.01	0.05
130	EUR C	Soil	0.0002	0.01	0.05
130	EUR C	Other	0.0005	0.01	0.05
298	EUR C	Food	0.55	0.76	0.85
298	EUR C	Animal Contact (Domestic and Wild)	0.05	0.21	0.25
298	EUR C	Water	0.01	0.02	0.03
298	EUR C	Soil	0.001	0.005	0.01
298	EUR C	Other	1e-08	1e-06	1e-05
299	EUR C	Food	0.02	0.05	0.1
299	EUR C	Animal Contact (Domestic and Wild)	0.85	0.92	0.95
299	EUR C	Water	1e-08	0.01	0.02
299	EUR C	Soil	1e-08	0.01	0.02
299	EUR C	Other	1e-08	0.01	0.02
102	SEAR B	Food	0.01	0.1	0.15
102	SEAR B	Animal Contact (Domestic and Wild)	0.85	0.9	0.99
102	SEAR B	Water	1e-08	1e-06	1e-05
102	SEAR B	Soil	1e-08	1e-06	1e-05
102	SEAR B	Other	1e-08	1e-06	1e-05
119	SEAR B	Food	0.38	0.4	0.6
119	SEAR B	Animal Contact (Domestic and Wild)	0.45	0.55	0.89
119	SEAR B	Water	0.01	0.02	0.04
119	SEAR B	Soil	0.02	0.03	0.07
119	SEAR B	Other	1e-08	1e-06	1e-05
130	SEAR B	Food	0.3	0.6	0.8
130	SEAR B	Animal Contact (Domestic and Wild)	0.2	0.4	0.7
130	SEAR B	Water	0.0002	0.01	0.05
130	SEAR B	Soil	0.0002	0.01	0.05
130	SEAR B	Other	0.0005	0.01	0.05
298	SEAR B	Food	0.55	0.77	0.85
298	SEAR B	Animal Contact (Domestic and Wild)	0.05	0.19	0.25
298	SEAR B	Water	0.01	0.02	0.03
298	SEAR B	Soil	0.01	0.02	0.03
298	SEAR B	Other	1e-08	1e-06	1e-05
299	SEAR B	Food	0.02	0.05	0.1
299	SEAR B	Animal Contact (Domestic and Wild)	0.85	0.92	0.95
299	SEAR B	Water	1e-08	0.01	0.02
299	SEAR B	Soil	1e-08	0.01	0.02
299	SEAR B	Other	1e-08	0.01	0.02
102	SEAR D	Food	0.01	0.05	0.1
102	SEAR D	Animal Contact (Domestic and Wild)	0.85	0.95	0.99
102	SEAR D	Water	1e-08	1e-06	1e-05
102	SEAR D	Soil	1e-08	1e-06	1e-05
102	SEAR D	Other	1e-08	1e-06	1e-05
119	SEAR D	Food	0.25	0.3	0.6
119	SEAR D	Animal Contact (Domestic and Wild)	0.39	0.6	0.88
119	SEAR D	Water	0.02	0.04	0.1
119	SEAR D	Soil	0.05	0.06	0.08
119	SEAR D	Other	1e-08	1e-06	1e-05
130	SEAR D	Food	0.3	0.5	0.7
130	SEAR D	Animal Contact (Domestic and Wild)	0.3	0.5	0.7
130	SEAR D	Water	0.0002	0.01	0.05
130	SEAR D	Soil	0.0002	0.01	0.05
130	SEAR D	Other	0.0005	0.01	0.05
298	SEAR D	Food	0.5	0.65	0.75
298	SEAR D	Animal Contact (Domestic and Wild)	0.1	0.3	0.4
298	SEAR D	Water	0.01	0.03	0.05
298	SEAR D	Soil	0.01	0.02	0.03
298	SEAR D	Other	1e-08	1e-06	1e-05
299	SEAR D	Food	0.02	0.05	0.1
299	SEAR D	Animal Contact (Domestic and Wild)	0.85	0.92	0.95
299	SEAR D	Water	1e-08	0.01	0.02
299	SEAR D	Soil	1e-08	0.01	0.02
299	SEAR D	Other	1e-08	0.01	0.02
102	WPR A	Food	0.001	0.01	0.02
102	WPR A	Animal Contact (Domestic and Wild)	0.9	0.95	0.99
102	WPR A	Water	1e-08	1e-06	1e-05
102	WPR A	Soil	1e-08	1e-06	1e-05
102	WPR A	Other	1e-08	1e-06	1e-05
119	WPR A	Food	0.08	0.1	0.15
119	WPR A	Animal Contact (Domestic and Wild)	0.33	0.45	0.66
119	WPR A	Water	0.03	0.04	0.17
119	WPR A	Soil	0.36	0.4	0.55
119	WPR A	Other	1e-08	1e-06	1e-05
130	WPR A	Food	0.6	0.8	0.95
130	WPR A	Animal Contact (Domestic and Wild)	0.05	0.15	0.2
130	WPR A	Water	0.005	0.01	0.02
130	WPR A	Soil	0.005	0.01	0.02
130	WPR A	Other	0.005	0.01	0.02
298	WPR A	Food	0.9	0.95	0.97
298	WPR A	Animal Contact (Domestic and Wild)	0.01	0.04	0.05
298	WPR A	Water	0.001	0.005	0.01
298	WPR A	Soil	0.001	0.005	0.01
298	WPR A	Other	1e-08	1e-06	1e-05
299	WPR A	Food	0.01	0.05	0.1
299	WPR A	Animal Contact (Domestic and Wild)	0.5	0.6	0.7
299	WPR A	Water	1e-08	0.01	0.02
299	WPR A	Soil	1e-08	0.01	0.02
299	WPR A	Other	0.2	0.33	0.5
102	WPR B	Food	0.2	0.35	0.45
102	WPR B	Animal Contact (Domestic and Wild)	0.65	0.75	0.85
102	WPR B	Water	1e-08	1e-06	1e-05
102	WPR B	Soil	1e-08	1e-06	1e-05
102	WPR B	Other	1e-08	1e-06	1e-05
119	WPR B	Food	0.27	0.38	0.7
119	WPR B	Animal Contact (Domestic and Wild)	0.27	0.57	0.95
119	WPR B	Water	0.03	0.04	0.07
119	WPR B	Soil	0.02	0.03	0.07
119	WPR B	Other	1e-08	1e-06	1e-05
130	WPR B	Food	0.3	0.6	0.8
130	WPR B	Animal Contact (Domestic and Wild)	0.2	0.4	0.7
130	WPR B	Water	0.0002	0.01	0.05
130	WPR B	Soil	0.0002	0.01	0.05
130	WPR B	Other	0.0005	0.01	0.05
298	WPR B	Food	0.7	0.87	0.9
298	WPR B	Animal Contact (Domestic and Wild)	0.05	0.1	0.15
298	WPR B	Water	0.01	0.02	0.03
298	WPR B	Soil	0.001	0.005	0.01
298	WPR B	Other	1e-08	1e-06	1e-05
299	WPR B	Food	0.01	0.05	0.1
299	WPR B	Animal Contact (Domestic and Wild)	0.85	0.9	0.95
299	WPR B	Water	1e-08	0.01	0.02
299	WPR B	Soil	1e-08	0.01	0.02
299	WPR B	Other	0.01	0.03	0.05

[truncated: 10 more sheets: HAV, Crypto, Giardia, Entamoeba, Ascaris, EGranulosus, Emultilocularsis, Toxoplasma, Lead exposure, List of experts]
